# Supplementary material for: Little red dots as young supermassive black holes in dense ionized cocoons
Source: Nature. 2026 Jan 14;649(8097):574–9. doi: 10.1038/s41586-025-09900-4 (PMC12804088; doi:10.1038/s41586-025-09900-4)
Supplement: Supplementary file 2 — Source Data Fig. 2 [file 41586_2025_9900_MOESM2_ESM.csv]

wavel_angstrom	flux	flux_err	flux_exp	residuals_exp	flux_gauss	residuals_gauss	velocity_red_wing	velocity_blue_wing	residuals_red_wing_exp	residuals_blue_wing_exp	residuals_red_wing_gauss	residuals_blue_wing_gauss
6.001e+03	6.851e-03	5.599e-03	0.000e+00	1.223e+00	0.000e+00	1.905e+00	3.807e+01	3.993e+03	-2.070e+00	-1.908e+00	-4.926e+00	2.622e+00
6.002e+03	1.384e-02	6.451e-03	0.000e+00	2.146e+00	0.000e+00	2.733e+00	8.606e+01	3.945e+03	3.810e-01	1.856e+00	-1.585e+00	1.089e+00
6.003e+03	-7.793e-03	6.223e-03	0.000e+00	-1.252e+00	0.000e+00	-6.479e-01	1.340e+02	3.897e+03	2.001e+00	1.277e-01	2.080e+00	1.210e+00
6.004e+03	-1.327e-03	6.542e-03	0.000e+00	-2.029e-01	0.000e+00	3.676e-01	1.820e+02	3.849e+03	1.472e+00	1.672e-01	3.882e+00	1.038e+00
6.005e+03	-7.029e-03	4.418e-03	0.000e+00	-1.591e+00	0.000e+00	-7.547e-01	2.300e+02	3.801e+03	-1.148e+00	-6.319e-02	2.338e+00	2.830e+00
6.006e+03	-1.232e-03	6.054e-03	0.000e+00	-2.035e-01	0.000e+00	4.037e-01	2.780e+02	3.753e+03	-7.963e-01	1.474e+00	2.281e+00	2.404e+00
6.007e+03	2.230e-03	5.513e-03	0.000e+00	4.045e-01	0.000e+00	1.066e+00	3.260e+02	3.705e+03	-2.196e+00	1.126e+00	9.297e-01	6.360e-01
6.008e+03	-3.517e-03	5.436e-03	0.000e+00	-6.470e-01	0.000e+00	1.858e-02	3.740e+02	3.657e+03	1.021e+00	-6.559e-01	3.705e+00	2.611e+00
6.009e+03	1.412e-02	6.739e-03	0.000e+00	2.096e+00	0.000e+00	2.627e+00	4.220e+02	3.609e+03	-9.093e-02	1.222e+00	2.066e+00	2.074e+00
6.010e+03	8.853e-04	5.476e-03	0.000e+00	1.617e-01	0.000e+00	8.106e-01	4.699e+02	3.561e+03	-3.476e-01	6.863e-01	1.456e+00	1.626e+00
6.011e+03	1.426e-02	5.823e-03	0.000e+00	2.449e+00	0.000e+00	3.056e+00	5.179e+02	3.513e+03	-7.103e-01	4.472e-01	1.137e+00	-4.635e-01
6.012e+03	5.776e-03	5.906e-03	0.000e+00	9.779e-01	0.000e+00	1.570e+00	5.659e+02	3.465e+03	5.867e-01	-1.973e+00	1.917e+00	2.605e+00
6.013e+03	5.743e-03	7.564e-03	0.000e+00	7.592e-01	0.000e+00	1.218e+00	6.139e+02	3.417e+03	5.536e-01	8.187e-01	1.320e+00	9.573e-01
6.014e+03	-4.515e-03	5.425e-03	0.000e+00	-8.323e-01	0.000e+00	-1.967e-01	6.619e+02	3.369e+03	1.120e+00	-9.426e-01	1.365e+00	2.808e+00
6.015e+03	-4.509e-03	7.845e-03	0.000e+00	-5.748e-01	0.000e+00	-1.389e-01	7.099e+02	3.321e+03	-7.367e-01	1.064e+00	-9.087e-01	2.341e+00
6.016e+03	9.284e-04	4.737e-03	0.000e+00	1.960e-01	0.000e+00	9.119e-01	7.578e+02	3.273e+03	2.663e-01	4.385e-01	-2.432e-01	3.455e+00
6.017e+03	4.571e-03	5.853e-03	0.000e+00	7.810e-01	0.000e+00	1.356e+00	8.058e+02	3.225e+03	2.582e+00	1.495e+00	1.790e+00	3.808e+00
6.018e+03	-3.986e-03	5.657e-03	0.000e+00	-7.047e-01	0.000e+00	-1.152e-01	8.538e+02	3.177e+03	-3.602e-01	1.610e+00	-1.515e+00	3.316e+00
6.020e+03	-3.317e-03	7.274e-03	0.000e+00	-4.560e-01	0.000e+00	-1.507e-03	9.018e+02	3.129e+03	1.642e+00	1.290e+00	3.747e-01	3.131e+00
6.021e+03	5.626e-03	7.099e-03	0.000e+00	7.925e-01	0.000e+00	1.253e+00	9.498e+02	3.081e+03	5.849e-01	7.367e-01	-1.059e+00	3.236e+00
6.022e+03	-6.218e-03	6.722e-03	0.000e+00	-9.251e-01	0.000e+00	-4.429e-01	9.978e+02	3.033e+03	1.446e+00	1.127e+00	-1.312e-01	1.414e-01
6.023e+03	4.866e-03	5.152e-03	1.747e-09	9.444e-01	0.000e+00	1.568e+00	1.046e+03	2.985e+03	-9.189e-01	-1.547e+00	-2.690e+00	1.964e+00
6.024e+03	6.739e-03	6.702e-03	0.000e+00	1.005e+00	0.000e+00	1.481e+00	1.094e+03	2.937e+03	-5.729e-01	-4.356e-01	-2.169e+00	1.429e+00
6.025e+03	-3.344e-03	5.034e-03	0.000e+00	-6.643e-01	0.000e+00	-3.729e-02	1.142e+03	2.889e+03	1.042e+00	-8.950e-01	-8.992e-01	1.413e+00
6.026e+03	8.202e-03	5.904e-03	0.000e+00	1.389e+00	0.000e+00	1.919e+00	1.190e+03	2.841e+03	-1.488e+00	-7.661e-01	-3.629e+00	2.229e+00
6.027e+03	6.763e-03	6.100e-03	0.000e+00	1.109e+00	0.000e+00	1.617e+00	1.238e+03	2.793e+03	3.757e-01	5.944e-01	-1.525e+00	1.129e+00
6.028e+03	-1.021e-02	7.239e-03	0.000e+00	-1.410e+00	0.000e+00	-9.873e-01	1.286e+03	2.745e+03	-7.956e-01	-8.061e-01	-2.864e+00	2.157e+00
6.029e+03	8.542e-03	4.597e-03	0.000e+00	1.858e+00	0.000e+00	2.520e+00	1.334e+03	2.697e+03	1.190e+00	1.640e-01	-7.758e-01	4.683e+00
6.030e+03	3.974e-03	5.041e-03	0.000e+00	7.882e-01	0.000e+00	1.386e+00	1.382e+03	2.649e+03	8.482e-01	3.060e+00	-1.137e+00	2.549e+00
6.031e+03	2.483e-03	4.570e-03	0.000e+00	5.432e-01	0.000e+00	1.197e+00	1.430e+03	2.601e+03	-1.367e+00	6.756e-01	-3.201e+00	7.189e-01
6.032e+03	4.803e-03	4.930e-03	0.000e+00	9.742e-01	0.000e+00	1.574e+00	1.478e+03	2.553e+03	3.419e-01	-1.137e+00	-1.225e+00	1.908e+00
6.033e+03	3.404e-04	5.379e-03	0.000e+00	6.328e-02	0.000e+00	6.066e-01	1.526e+03	2.505e+03	-5.219e-03	2.689e-01	-1.528e+00	2.035e+00
6.034e+03	-1.610e-02	5.153e-03	0.000e+00	-3.125e+00	0.000e+00	-2.563e+00	1.574e+03	2.457e+03	-1.252e+00	5.088e-01	-2.600e+00	1.112e+00
6.035e+03	7.063e-04	5.903e-03	0.000e+00	1.196e-01	0.000e+00	6.065e-01	1.622e+03	2.409e+03	3.319e+00	-3.631e-01	2.193e+00	-4.189e-01
6.036e+03	2.415e-03	5.886e-03	0.000e+00	4.103e-01	0.000e+00	8.937e-01	1.670e+03	2.361e+03	-1.092e+00	-1.873e+00	-2.090e+00	2.346e+00
6.037e+03	-1.003e-02	7.681e-03	0.000e+00	-1.306e+00	0.000e+00	-9.391e-01	1.718e+03	2.313e+03	-3.283e+00	1.178e+00	-4.044e+00	1.669e-01
6.038e+03	-7.386e-03	7.653e-03	0.000e+00	-9.652e-01	0.000e+00	-6.017e-01	1.766e+03	2.265e+03	-2.451e-01	-7.969e-01	-8.384e-01	1.402e+00
6.039e+03	-1.815e-03	5.660e-03	0.000e+00	-3.207e-01	0.000e+00	1.657e-01	1.814e+03	2.217e+03	2.105e-01	5.051e-01	-1.556e-01	2.119e-02
6.041e+03	-9.780e-04	5.548e-03	0.000e+00	-1.763e-01	0.000e+00	3.148e-01	1.862e+03	2.169e+03	1.384e+00	-6.281e-01	1.233e+00	5.410e-01
6.042e+03	-1.146e-02	7.710e-03	0.000e+00	-1.486e+00	0.000e+00	-1.137e+00	1.909e+03	2.121e+03	-6.529e-01	1.301e-01	-6.190e-01	-3.246e-01
6.043e+03	9.543e-03	5.871e-03	0.000e+00	1.625e+00	0.000e+00	2.080e+00	1.957e+03	2.073e+03	-2.792e+00	-5.058e-01	-2.571e+00	-2.219e-01
6.044e+03	4.976e-03	6.488e-03	0.000e+00	7.670e-01	0.000e+00	1.174e+00	2.005e+03	2.025e+03	1.123e+00	-1.917e-01	1.518e+00	-1.807e+00
6.045e+03	1.218e-02	6.058e-03	0.000e+00	2.011e+00	0.000e+00	2.442e+00	2.053e+03	1.977e+03	-2.014e-01	-1.544e+00	3.922e-01	-8.898e-01
6.046e+03	8.970e-03	4.751e-03	0.000e+00	1.888e+00	0.000e+00	2.433e+00	2.101e+03	1.929e+03	1.374e+00	-4.530e-01	2.032e+00	-1.032e-01
6.047e+03	2.371e-03	4.603e-03	0.000e+00	5.151e-01	0.000e+00	1.071e+00	2.149e+03	1.881e+03	-1.629e+00	5.434e-01	-6.727e-01	-1.696e+00
6.048e+03	-8.459e-03	4.698e-03	0.000e+00	-1.801e+00	0.000e+00	-1.263e+00	2.197e+03	1.833e+03	8.539e-01	-7.126e-01	1.867e+00	-2.933e-01
6.049e+03	-5.325e-03	6.119e-03	0.000e+00	-8.703e-01	0.000e+00	-4.622e-01	2.245e+03	1.785e+03	-1.193e+00	7.862e-01	-5.733e-03	-5.157e-01
6.050e+03	5.219e-03	5.866e-03	0.000e+00	8.897e-01	0.000e+00	1.310e+00	2.293e+03	1.737e+03	-1.523e+00	7.739e-01	-2.545e-01	-1.764e+00
6.051e+03	-3.323e-03	6.671e-03	0.000e+00	-4.982e-01	0.000e+00	-1.330e-01	2.341e+03	1.689e+03	2.206e+00	-2.792e-01	3.614e+00	-2.574e+00
6.052e+03	1.350e-03	6.471e-03	0.000e+00	2.086e-01	0.000e+00	5.816e-01	2.389e+03	1.641e+03	-1.090e+00	-8.534e-01	4.437e-01	-1.386e+00
6.053e+03	-7.289e-03	5.071e-03	0.000e+00	-1.437e+00	0.000e+00	-9.670e-01	2.437e+03	1.593e+03	5.567e-01	5.125e-01	2.328e+00	-2.962e+00
6.054e+03	7.431e-03	8.186e-03	1.747e-09	9.077e-01	0.000e+00	1.195e+00	2.485e+03	1.545e+03	2.319e-01	-8.416e-01	1.556e+00	-1.597e+00
6.055e+03	2.939e-03	5.667e-03	0.000e+00	5.186e-01	0.000e+00	9.289e-01	2.533e+03	1.497e+03	9.021e-02	6.194e-01	1.634e+00	-1.753e+00
6.056e+03	9.601e-03	5.792e-03	0.000e+00	1.658e+00	0.000e+00	2.054e+00	2.581e+03	1.449e+03	-1.419e+00	5.708e-01	1.700e-02	-1.154e+00
6.057e+03	-5.707e-03	5.515e-03	0.000e+00	-1.035e+00	0.000e+00	-6.226e-01	2.629e+03	1.401e+03	-6.143e-01	1.137e+00	1.041e+00	-1.909e+00
6.058e+03	4.987e-03	4.726e-03	0.000e+00	1.055e+00	0.000e+00	1.530e+00	2.677e+03	1.353e+03	-2.476e-01	3.503e-01	1.325e+00	-1.962e+00
6.059e+03	-1.070e-03	5.827e-03	0.000e+00	-1.837e-01	0.000e+00	1.963e-01	2.725e+03	1.306e+03	7.884e-01	3.758e-01	2.302e+00	-5.032e-01
6.060e+03	9.051e-04	6.736e-03	0.000e+00	1.344e-01	0.000e+00	4.586e-01	2.773e+03	1.258e+03	-7.472e-01	2.051e+00	1.041e+00	-1.346e+00
6.062e+03	-1.545e-02	4.154e-03	0.000e+00	-3.720e+00	0.000e+00	-3.201e+00	2.821e+03	1.210e+03	7.723e-01	1.218e+00	2.858e+00	-1.507e+00
6.063e+03	4.357e-03	5.595e-03	1.747e-09	7.788e-01	0.000e+00	1.158e+00	2.869e+03	1.162e+03	-1.054e+00	5.807e-01	4.140e-01	-2.923e+00
6.064e+03	8.034e-03	5.285e-03	0.000e+00	1.520e+00	0.000e+00	1.917e+00	2.917e+03	1.114e+03	-1.949e+00	-5.234e-01	-1.887e-01	-3.334e+00
6.065e+03	4.095e-03	5.763e-03	0.000e+00	7.106e-01	0.000e+00	1.069e+00	2.965e+03	1.066e+03	3.896e-01	-1.179e+00	2.030e+00	-1.785e+00
6.066e+03	-1.106e-02	4.688e-03	1.747e-09	-2.360e+00	0.000e+00	-1.924e+00	3.013e+03	1.018e+03	3.633e-01	-6.883e-02	1.907e+00	-6.616e-01
6.067e+03	-7.227e-03	5.576e-03	0.000e+00	-1.296e+00	0.000e+00	-9.365e-01	3.061e+03	9.696e+02	1.008e+00	5.935e-01	2.471e+00	1.117e-01
6.068e+03	-1.257e-03	4.295e-03	0.000e+00	-2.927e-01	0.000e+00	1.673e-01	3.109e+03	9.216e+02	-1.062e+00	1.046e+00	1.688e-01	8.641e-01
6.069e+03	-2.952e-04	5.946e-03	0.000e+00	-4.964e-02	0.000e+00	2.776e-01	3.157e+03	8.737e+02	3.158e+00	1.061e+00	4.333e+00	-6.753e-01
6.070e+03	-1.306e-02	6.381e-03	0.000e+00	-2.046e+00	0.000e+00	-1.745e+00	3.205e+03	8.257e+02	3.309e-01	-1.546e+00	1.551e+00	3.079e+00
6.071e+03	-5.433e-04	7.453e-03	0.000e+00	-7.290e-02	0.000e+00	1.811e-01	3.253e+03	7.777e+02	6.100e-01	1.432e+00	1.865e+00	2.937e+00
6.072e+03	3.451e-03	6.470e-03	0.000e+00	5.334e-01	0.000e+00	8.214e-01	3.301e+03	7.297e+02	1.635e+00	1.053e+00	2.858e+00	-3.538e-01
6.073e+03	3.601e-03	7.013e-03	0.000e+00	5.135e-01	0.000e+00	7.749e-01	3.349e+03	6.817e+02	2.623e-01	-2.784e+00	1.468e+00	1.902e-01
6.074e+03	1.471e-02	5.760e-03	0.000e+00	2.555e+00	0.000e+00	2.869e+00	3.397e+03	6.337e+02	-1.628e+00	-2.111e+00	-3.363e-01	1.412e-01
6.075e+03	1.015e-03	5.396e-03	1.747e-09	1.881e-01	0.000e+00	5.180e-01	3.445e+03	5.857e+02	-3.210e-01	-2.065e+00	7.361e-01	1.103e+00
6.076e+03	-8.548e-03	5.614e-03	0.000e+00	-1.523e+00	0.000e+00	-1.210e+00	3.493e+03	5.377e+02	-5.333e-01	-1.016e+00	2.240e-01	4.953e+00
6.077e+03	9.708e-03	5.971e-03	0.000e+00	1.626e+00	0.000e+00	1.915e+00	3.541e+03	4.898e+02	9.541e-01	3.377e+00	1.788e+00	1.778e+00
6.078e+03	-1.364e-03	6.807e-03	0.000e+00	-2.003e-01	0.000e+00	4.815e-02	3.589e+03	4.418e+02	1.629e-01	1.113e+00	8.993e-01	1.126e+00
6.079e+03	3.012e-04	5.258e-03	0.000e+00	5.727e-02	0.000e+00	3.745e-01	3.637e+03	3.938e+02	-7.716e-01	5.086e-01	1.771e+00	-2.152e+00
6.080e+03	5.136e-03	5.082e-03	0.000e+00	1.011e+00	0.000e+00	1.333e+00	3.685e+03	3.458e+02	1.296e+00	-1.147e+00	-3.177e-02	-1.738e+00
6.081e+03	-3.941e-03	6.687e-03	0.000e+00	-5.893e-01	0.000e+00	-3.477e-01	3.733e+03	2.978e+02	-4.544e-01	-2.065e+00	1.358e+00	1.891e+00
6.083e+03	2.118e-03	5.177e-03	0.000e+00	4.091e-01	0.000e+00	7.142e-01	3.781e+03	2.498e+02	1.023e+00	2.254e+00	-2.066e-01	4.257e+00
6.084e+03	-4.237e-03	5.599e-03	1.747e-09	-7.567e-01	0.000e+00	-4.789e-01	3.877e+03	2.019e+02	-3.400e-01	1.921e+00	nan	2.916e+00
6.085e+03	-8.303e-03	5.147e-03	0.000e+00	-1.613e+00	0.000e+00	-1.317e+00	3.925e+03	1.539e+02	-9.331e-01	-6.075e-01	nan	1.368e+00
6.086e+03	9.570e-03	6.442e-03	0.000e+00	1.486e+00	0.000e+00	1.718e+00	3.973e+03	1.059e+02	-1.579e+00	-5.552e-01	nan	-9.810e-01
6.087e+03	-3.289e-03	4.639e-03	0.000e+00	-7.090e-01	0.000e+00	-3.954e-01	nan	5.790e+01	nan	-5.609e-01	nan	-3.248e+00
6.088e+03	-2.862e-03	5.118e-03	0.000e+00	-5.592e-01	0.000e+00	-2.790e-01	nan	9.907e+00	nan	-1.618e+00	nan	nan
6.089e+03	-4.849e-03	5.083e-03	1.747e-09	-9.541e-01	0.000e+00	-6.774e-01	nan	nan	nan	nan	nan	nan
6.090e+03	-6.522e-03	5.972e-03	0.000e+00	-1.092e+00	0.000e+00	-8.621e-01	nan	nan	nan	nan	nan	nan
6.091e+03	3.874e-03	5.531e-03	1.747e-09	7.004e-01	0.000e+00	9.436e-01	nan	nan	nan	nan	nan	nan
6.092e+03	2.932e-04	4.198e-03	0.000e+00	6.985e-02	0.000e+00	3.838e-01	nan	nan	nan	nan	nan	nan
6.093e+03	1.304e-03	5.869e-03	1.747e-09	2.222e-01	0.000e+00	4.421e-01	nan	nan	nan	nan	nan	nan
6.094e+03	-6.144e-03	4.989e-03	1.747e-09	-1.231e+00	0.000e+00	-9.796e-01	nan	nan	nan	nan	nan	nan
6.095e+03	-7.829e-03	6.000e-03	0.000e+00	-1.305e+00	0.000e+00	-1.100e+00	nan	nan	nan	nan	nan	nan
6.096e+03	-9.779e-03	4.819e-03	1.747e-09	-2.029e+00	0.000e+00	-1.780e+00	nan	nan	nan	nan	nan	nan
6.097e+03	3.051e-03	6.078e-03	0.000e+00	5.020e-01	0.000e+00	6.952e-01	nan	nan	nan	nan	nan	nan
6.098e+03	4.893e-03	5.885e-03	1.747e-09	8.314e-01	0.000e+00	1.025e+00	nan	nan	nan	nan	nan	nan
6.099e+03	3.846e-03	5.305e-03	0.000e+00	7.251e-01	0.000e+00	9.349e-01	nan	nan	nan	nan	nan	nan
6.100e+03	-3.303e-03	5.841e-03	0.000e+00	-5.655e-01	0.000e+00	-3.797e-01	nan	nan	nan	nan	nan	nan
6.101e+03	3.701e-03	5.892e-03	1.747e-09	6.282e-01	0.000e+00	8.078e-01	nan	nan	nan	nan	nan	nan
6.102e+03	-9.235e-03	5.422e-03	1.747e-09	-1.703e+00	0.000e+00	-1.515e+00	nan	nan	nan	nan	nan	nan
6.104e+03	-3.523e-03	6.417e-03	0.000e+00	-5.490e-01	0.000e+00	-3.936e-01	nan	nan	nan	nan	nan	nan
6.105e+03	-5.606e-03	5.492e-03	0.000e+00	-1.021e+00	0.000e+00	-8.454e-01	nan	nan	nan	nan	nan	nan
6.106e+03	-6.250e-03	5.405e-03	1.747e-09	-1.156e+00	0.000e+00	-9.832e-01	nan	nan	nan	nan	nan	nan
6.107e+03	1.296e-02	6.761e-03	1.747e-09	1.917e+00	0.000e+00	2.051e+00	nan	nan	nan	nan	nan	nan
6.108e+03	-3.991e-04	5.973e-03	1.747e-09	-6.682e-02	0.000e+00	8.073e-02	nan	nan	nan	nan	nan	nan
6.109e+03	6.823e-03	5.656e-03	0.000e+00	1.206e+00	0.000e+00	1.357e+00	nan	nan	nan	nan	nan	nan
6.110e+03	-9.017e-03	6.567e-03	1.747e-09	-1.373e+00	0.000e+00	-1.248e+00	nan	nan	nan	nan	nan	nan
6.111e+03	-5.610e-03	7.562e-03	1.747e-09	-7.418e-01	0.000e+00	-6.369e-01	nan	nan	nan	nan	nan	nan
6.112e+03	5.049e-03	6.054e-03	0.000e+00	8.340e-01	0.000e+00	9.595e-01	nan	nan	nan	nan	nan	nan
6.113e+03	-5.519e-03	4.861e-03	1.747e-09	-1.135e+00	0.000e+00	-9.848e-01	nan	nan	nan	nan	nan	nan
6.114e+03	-1.123e-02	6.454e-03	1.747e-09	-1.740e+00	0.000e+00	-1.632e+00	nan	nan	nan	nan	nan	nan
6.115e+03	4.763e-03	5.090e-03	3.494e-09	9.357e-01	0.000e+00	1.067e+00	nan	nan	nan	nan	nan	nan
6.116e+03	-7.450e-03	5.043e-03	1.747e-09	-1.477e+00	0.000e+00	-1.350e+00	nan	nan	nan	nan	nan	nan
6.117e+03	-1.197e-03	5.178e-03	1.747e-09	-2.312e-01	0.000e+00	-1.128e-01	nan	nan	nan	nan	nan	nan
6.118e+03	1.313e-03	4.932e-03	1.747e-09	2.663e-01	0.000e+00	3.849e-01	nan	nan	nan	nan	nan	nan
6.119e+03	-8.248e-03	6.827e-03	3.494e-09	-1.208e+00	0.000e+00	-1.127e+00	nan	nan	nan	nan	nan	nan
6.120e+03	4.447e-03	6.071e-03	3.494e-09	7.326e-01	0.000e+00	8.186e-01	nan	nan	nan	nan	nan	nan
6.121e+03	-2.426e-02	5.314e-03	3.494e-09	-4.564e+00	0.000e+00	-4.472e+00	nan	nan	nan	nan	nan	nan
6.122e+03	5.209e-04	6.186e-03	3.494e-09	8.420e-02	0.000e+00	1.596e-01	nan	nan	nan	nan	nan	nan
6.123e+03	1.339e-02	6.238e-03	3.494e-09	2.147e+00	0.000e+00	2.217e+00	nan	nan	nan	nan	nan	nan
6.125e+03	7.852e-03	6.835e-03	3.494e-09	1.149e+00	0.000e+00	1.208e+00	nan	nan	nan	nan	nan	nan
6.126e+03	-1.920e-02	7.539e-03	3.494e-09	-2.547e+00	0.000e+00	-2.497e+00	nan	nan	nan	nan	nan	nan
6.127e+03	3.194e-03	6.157e-03	3.494e-09	5.189e-01	0.000e+00	5.755e-01	nan	nan	nan	nan	nan	nan
6.128e+03	-3.905e-03	5.522e-03	3.494e-09	-7.071e-01	0.000e+00	-6.489e-01	nan	nan	nan	nan	nan	nan
6.129e+03	1.035e-02	6.724e-03	5.241e-09	1.539e+00	0.000e+00	1.583e+00	nan	nan	nan	nan	nan	nan
6.130e+03	3.167e-04	6.775e-03	3.494e-09	4.674e-02	0.000e+00	8.541e-02	nan	nan	nan	nan	nan	nan
6.131e+03	3.535e-03	5.064e-03	5.241e-09	6.980e-01	0.000e+00	7.453e-01	nan	nan	nan	nan	nan	nan
6.132e+03	3.944e-04	7.331e-03	5.241e-09	5.380e-02	0.000e+00	8.193e-02	nan	nan	nan	nan	nan	nan
6.133e+03	-5.113e-03	4.941e-03	5.241e-09	-1.035e+00	0.000e+00	-9.986e-01	nan	nan	nan	nan	nan	nan
6.134e+03	-2.687e-03	5.019e-03	5.241e-09	-5.354e-01	0.000e+00	-5.043e-01	nan	nan	nan	nan	nan	nan
6.135e+03	-6.909e-03	7.366e-03	5.241e-09	-9.379e-01	0.000e+00	-9.212e-01	nan	nan	nan	nan	nan	nan
6.136e+03	6.007e-03	5.403e-03	5.241e-09	1.112e+00	0.000e+00	1.131e+00	nan	nan	nan	nan	nan	nan
6.137e+03	4.963e-03	5.709e-03	5.241e-09	8.694e-01	0.000e+00	8.830e-01	nan	nan	nan	nan	nan	nan
6.138e+03	2.466e-03	7.781e-03	6.989e-09	3.169e-01	0.000e+00	3.233e-01	nan	nan	nan	nan	nan	nan
6.139e+03	-9.981e-03	6.867e-03	5.241e-09	-1.453e+00	0.000e+00	-1.450e+00	nan	nan	nan	nan	nan	nan
6.140e+03	-2.072e-03	6.064e-03	6.989e-09	-3.417e-01	0.000e+00	-3.422e-01	nan	nan	nan	nan	nan	nan
6.141e+03	-3.485e-03	5.987e-03	6.989e-09	-5.821e-01	0.000e+00	-5.879e-01	nan	nan	nan	nan	nan	nan
6.142e+03	8.430e-03	4.600e-03	8.736e-09	1.833e+00	0.000e+00	1.818e+00	nan	nan	nan	nan	nan	nan
6.143e+03	-1.459e-03	5.652e-03	6.989e-09	-2.582e-01	0.000e+00	-2.755e-01	nan	nan	nan	nan	nan	nan
6.144e+03	-1.012e-03	5.054e-03	8.736e-09	-2.002e-01	0.000e+00	-2.248e-01	nan	nan	nan	nan	nan	nan
6.146e+03	1.088e-02	5.291e-03	8.736e-09	2.056e+00	0.000e+00	2.027e+00	nan	nan	nan	nan	nan	nan
6.147e+03	6.041e-03	4.634e-03	8.736e-09	1.304e+00	0.000e+00	1.264e+00	nan	nan	nan	nan	nan	nan
6.148e+03	-1.200e-03	6.638e-03	8.736e-09	-1.808e-01	0.000e+00	-2.131e-01	nan	nan	nan	nan	nan	nan
6.149e+03	3.230e-03	5.865e-03	8.736e-09	5.508e-01	0.000e+00	5.080e-01	nan	nan	nan	nan	nan	nan
6.150e+03	-7.756e-03	5.818e-03	1.048e-08	-1.333e+00	0.000e+00	-1.382e+00	nan	nan	nan	nan	nan	nan
6.151e+03	-1.009e-02	7.932e-03	1.048e-08	-1.272e+00	0.000e+00	-1.311e+00	nan	nan	nan	nan	nan	nan
6.152e+03	1.375e-02	8.210e-03	1.223e-08	1.674e+00	0.000e+00	1.633e+00	nan	nan	nan	nan	nan	nan
6.153e+03	1.177e-02	9.429e-03	1.048e-08	1.248e+00	0.000e+00	1.208e+00	nan	nan	nan	nan	nan	nan
6.154e+03	5.377e-03	5.715e-03	1.223e-08	9.410e-01	0.000e+00	8.700e-01	nan	nan	nan	nan	nan	nan
6.155e+03	8.755e-03	5.240e-03	1.223e-08	1.671e+00	0.000e+00	1.588e+00	nan	nan	nan	nan	nan	nan
6.156e+03	-4.345e-03	4.154e-03	1.398e-08	-1.046e+00	0.000e+00	-1.157e+00	nan	nan	nan	nan	nan	nan
6.157e+03	-2.333e-03	5.492e-03	1.398e-08	-4.248e-01	0.000e+00	-5.134e-01	nan	nan	nan	nan	nan	nan
6.158e+03	-1.035e-02	5.816e-03	1.398e-08	-1.779e+00	0.000e+00	-1.869e+00	nan	nan	nan	nan	nan	nan
6.159e+03	-1.570e-02	4.507e-03	1.572e-08	-3.483e+00	0.000e+00	-3.604e+00	nan	nan	nan	nan	nan	nan
6.160e+03	4.889e-03	4.879e-03	1.572e-08	1.002e+00	0.000e+00	8.837e-01	nan	nan	nan	nan	nan	nan
6.161e+03	-8.963e-03	5.382e-03	1.572e-08	-1.665e+00	0.000e+00	-1.778e+00	nan	nan	nan	nan	nan	nan
6.162e+03	-3.016e-03	6.429e-03	1.747e-08	-4.690e-01	0.000e+00	-5.674e-01	nan	nan	nan	nan	nan	nan
6.163e+03	-2.195e-03	5.738e-03	1.922e-08	-3.825e-01	0.000e+00	-4.983e-01	nan	nan	nan	nan	nan	nan
6.164e+03	-1.152e-02	5.974e-03	1.922e-08	-1.929e+00	0.000e+00	-2.045e+00	nan	nan	nan	nan	nan	nan
6.165e+03	-4.030e-04	7.253e-03	1.922e-08	-5.557e-02	0.000e+00	-1.553e-01	nan	nan	nan	nan	nan	nan
6.167e+03	1.821e-03	5.689e-03	2.097e-08	3.200e-01	0.000e+00	1.871e-01	nan	nan	nan	nan	nan	nan
6.168e+03	2.046e-03	6.046e-03	2.271e-08	3.384e-01	0.000e+00	2.089e-01	nan	nan	nan	nan	nan	nan
6.169e+03	-4.338e-03	4.799e-03	2.271e-08	-9.039e-01	0.000e+00	-1.073e+00	nan	nan	nan	nan	nan	nan
6.170e+03	3.764e-03	5.663e-03	2.271e-08	6.646e-01	0.000e+00	5.177e-01	nan	nan	nan	nan	nan	nan
6.171e+03	5.453e-03	7.270e-03	2.446e-08	7.501e-01	0.000e+00	6.313e-01	nan	nan	nan	nan	nan	nan
6.172e+03	8.708e-03	5.619e-03	2.621e-08	1.550e+00	0.000e+00	1.390e+00	nan	nan	nan	nan	nan	nan
6.173e+03	4.269e-03	5.614e-03	2.795e-08	7.604e-01	0.000e+00	5.960e-01	nan	nan	nan	nan	nan	nan
6.174e+03	1.758e-03	5.119e-03	2.970e-08	3.434e-01	0.000e+00	1.578e-01	nan	nan	nan	nan	nan	nan
6.175e+03	1.940e-03	4.809e-03	2.970e-08	4.035e-01	0.000e+00	1.992e-01	nan	nan	nan	nan	nan	nan
6.176e+03	8.414e-03	5.176e-03	3.145e-08	1.625e+00	0.000e+00	1.430e+00	nan	nan	nan	nan	nan	nan
6.177e+03	1.749e-03	8.532e-03	3.320e-08	2.050e-01	0.000e+00	8.350e-02	nan	nan	nan	nan	nan	nan
6.178e+03	2.194e-04	5.916e-03	3.320e-08	3.708e-02	0.000e+00	-1.427e-01	nan	nan	nan	nan	nan	nan
6.179e+03	5.654e-03	6.170e-03	3.494e-08	9.163e-01	0.000e+00	7.387e-01	nan	nan	nan	nan	nan	nan
6.180e+03	6.010e-03	7.210e-03	3.669e-08	8.335e-01	0.000e+00	6.778e-01	nan	nan	nan	nan	nan	nan
6.181e+03	-5.575e-03	5.472e-03	4.018e-08	-1.019e+00	0.000e+00	-1.229e+00	nan	nan	nan	nan	nan	nan
6.182e+03	-8.790e-03	6.575e-03	4.193e-08	-1.337e+00	0.000e+00	-1.516e+00	nan	nan	nan	nan	nan	nan
6.183e+03	-9.307e-03	6.886e-03	4.368e-08	-1.352e+00	0.000e+00	-1.528e+00	nan	nan	nan	nan	nan	nan
6.184e+03	1.877e-03	7.444e-03	4.543e-08	2.521e-01	0.000e+00	8.531e-02	nan	nan	nan	nan	nan	nan
6.185e+03	-4.447e-04	6.003e-03	4.717e-08	-7.409e-02	0.000e+00	-2.854e-01	nan	nan	nan	nan	nan	nan
6.186e+03	3.552e-03	5.109e-03	4.892e-08	6.954e-01	0.000e+00	4.408e-01	nan	nan	nan	nan	nan	nan
6.188e+03	1.924e-03	5.446e-03	5.067e-08	3.533e-01	0.000e+00	1.105e-01	nan	nan	nan	nan	nan	nan
6.189e+03	-2.421e-03	5.681e-03	5.416e-08	-4.261e-01	0.000e+00	-6.637e-01	nan	nan	nan	nan	nan	nan
6.190e+03	-9.660e-03	6.323e-03	4.717e-08	-1.528e+00	0.000e+00	-1.746e+00	nan	nan	nan	nan	nan	nan
6.191e+03	-4.066e-03	4.001e-03	4.892e-08	-1.016e+00	0.000e+00	-1.369e+00	nan	nan	nan	nan	nan	nan
6.192e+03	-6.928e-03	4.973e-03	5.067e-08	-1.393e+00	0.000e+00	-1.682e+00	nan	nan	nan	nan	nan	nan
6.193e+03	1.238e-02	4.975e-03	5.241e-08	2.489e+00	0.000e+00	2.194e+00	nan	nan	nan	nan	nan	nan
6.194e+03	1.124e-02	5.914e-03	5.591e-08	1.900e+00	0.000e+00	1.648e+00	nan	nan	nan	nan	nan	nan
6.195e+03	6.404e-03	5.597e-03	5.940e-08	1.144e+00	0.000e+00	8.707e-01	nan	nan	nan	nan	nan	nan
6.196e+03	-1.478e-02	6.585e-03	6.290e-08	-2.245e+00	0.000e+00	-2.481e+00	nan	nan	nan	nan	nan	nan
6.197e+03	-9.039e-03	4.732e-03	6.290e-08	-1.910e+00	0.000e+00	-2.245e+00	nan	nan	nan	nan	nan	nan
6.198e+03	-5.600e-04	5.302e-03	6.464e-08	-1.056e-01	0.000e+00	-4.102e-01	nan	nan	nan	nan	nan	nan
6.199e+03	-8.217e-03	3.946e-03	6.814e-08	-2.083e+00	0.000e+00	-2.499e+00	nan	nan	nan	nan	nan	nan
6.200e+03	-1.460e-03	5.101e-03	7.163e-08	-2.862e-01	0.000e+00	-6.137e-01	nan	nan	nan	nan	nan	nan
6.201e+03	-4.433e-03	6.407e-03	7.513e-08	-6.919e-01	0.000e+00	-9.570e-01	nan	nan	nan	nan	nan	nan
6.202e+03	-4.772e-03	6.377e-03	7.687e-08	-7.484e-01	0.000e+00	-1.019e+00	nan	nan	nan	nan	nan	nan
6.203e+03	-1.439e-03	4.942e-03	8.212e-08	-2.911e-01	0.000e+00	-6.460e-01	nan	nan	nan	nan	nan	nan
6.204e+03	3.722e-03	6.315e-03	1.258e-07	5.893e-01	0.000e+00	3.067e-01	nan	nan	nan	nan	nan	nan
6.205e+03	-2.491e-03	6.536e-03	1.310e-07	-3.812e-01	0.000e+00	-6.583e-01	nan	nan	nan	nan	nan	nan
6.206e+03	5.252e-03	5.422e-03	1.380e-07	9.685e-01	0.000e+00	6.295e-01	nan	nan	nan	nan	nan	nan
6.207e+03	-3.551e-03	4.664e-03	1.433e-07	-7.614e-01	0.000e+00	-1.161e+00	nan	nan	nan	nan	nan	nan
6.209e+03	-3.488e-03	5.568e-03	1.503e-07	-6.265e-01	0.000e+00	-9.665e-01	nan	nan	nan	nan	nan	nan
6.210e+03	-6.409e-03	5.024e-03	1.572e-07	-1.276e+00	0.000e+00	-1.660e+00	nan	nan	nan	nan	nan	nan
6.211e+03	-1.147e-02	7.156e-03	1.642e-07	-1.603e+00	0.000e+00	-1.876e+00	nan	nan	nan	nan	nan	nan
6.212e+03	-5.503e-04	6.967e-03	1.712e-07	-7.901e-02	0.000e+00	-3.640e-01	nan	nan	nan	nan	nan	nan
6.213e+03	3.624e-03	5.636e-03	1.800e-07	6.430e-01	0.000e+00	2.867e-01	nan	nan	nan	nan	nan	nan
6.214e+03	-4.126e-03	5.360e-03	1.887e-07	-7.698e-01	0.000e+00	-1.150e+00	nan	nan	nan	nan	nan	nan
6.215e+03	6.282e-03	6.793e-03	1.957e-07	9.248e-01	0.000e+00	6.211e-01	nan	nan	nan	nan	nan	nan
6.216e+03	2.531e-02	8.126e-03	2.062e-07	3.114e+00	0.000e+00	2.857e+00	nan	nan	nan	nan	nan	nan
6.217e+03	9.630e-03	9.246e-03	2.149e-07	1.042e+00	0.000e+00	8.119e-01	nan	nan	nan	nan	nan	nan
6.218e+03	-1.730e-02	5.527e-03	2.254e-07	-3.130e+00	0.000e+00	-3.520e+00	nan	nan	nan	nan	nan	nan
6.219e+03	3.117e-03	6.899e-03	2.341e-07	4.517e-01	0.000e+00	1.360e-01	nan	nan	nan	nan	nan	nan
6.220e+03	-9.071e-05	5.777e-03	2.463e-07	-1.574e-02	0.000e+00	-3.984e-01	nan	nan	nan	nan	nan	nan
6.221e+03	-5.032e-03	6.507e-03	2.586e-07	-7.734e-01	0.000e+00	-1.118e+00	nan	nan	nan	nan	nan	nan
6.222e+03	-6.630e-03	5.446e-03	2.691e-07	-1.217e+00	0.000e+00	-1.633e+00	nan	nan	nan	nan	nan	nan
6.223e+03	-5.053e-03	4.837e-03	2.813e-07	-1.045e+00	0.000e+00	-1.520e+00	nan	nan	nan	nan	nan	nan
6.224e+03	2.122e-03	6.619e-03	2.953e-07	3.205e-01	0.000e+00	-3.081e-02	nan	nan	nan	nan	nan	nan
6.225e+03	5.486e-04	5.263e-03	3.092e-07	1.042e-01	0.000e+00	-3.429e-01	nan	nan	nan	nan	nan	nan
6.226e+03	-6.018e-03	4.982e-03	3.232e-07	-1.208e+00	0.000e+00	-1.687e+00	nan	nan	nan	nan	nan	nan
6.227e+03	-8.719e-03	5.685e-03	3.372e-07	-1.534e+00	0.000e+00	-1.958e+00	nan	nan	nan	nan	nan	nan
6.228e+03	3.728e-03	6.064e-03	3.529e-07	6.148e-01	0.000e+00	2.123e-01	nan	nan	nan	nan	nan	nan
6.230e+03	-2.570e-03	6.469e-03	3.704e-07	-3.973e-01	0.000e+00	-7.789e-01	nan	nan	nan	nan	nan	nan
6.231e+03	-9.372e-03	6.479e-03	3.861e-07	-1.447e+00	0.000e+00	-1.832e+00	nan	nan	nan	nan	nan	nan
6.232e+03	6.420e-03	6.772e-03	4.036e-07	9.480e-01	0.000e+00	5.754e-01	nan	nan	nan	nan	nan	nan
6.233e+03	-2.232e-03	4.800e-03	4.228e-07	-4.652e-01	0.000e+00	-9.967e-01	nan	nan	nan	nan	nan	nan
6.234e+03	2.198e-03	6.279e-03	4.420e-07	3.500e-01	0.000e+00	-6.057e-02	nan	nan	nan	nan	nan	nan
6.235e+03	-6.426e-03	4.889e-03	4.612e-07	-1.314e+00	0.000e+00	-1.846e+00	nan	nan	nan	nan	nan	nan
6.236e+03	5.630e-04	5.408e-03	4.840e-07	1.040e-01	0.000e+00	-3.829e-01	nan	nan	nan	nan	nan	nan
6.237e+03	4.250e-03	5.756e-03	5.049e-07	7.383e-01	0.000e+00	2.760e-01	nan	nan	nan	nan	nan	nan
6.238e+03	-6.403e-03	5.256e-03	5.276e-07	-1.218e+00	0.000e+00	-1.730e+00	nan	nan	nan	nan	nan	nan
6.239e+03	7.858e-03	6.027e-03	5.538e-07	1.304e+00	0.000e+00	8.531e-01	nan	nan	nan	nan	nan	nan
6.240e+03	5.814e-03	6.097e-03	5.783e-07	9.535e-01	0.000e+00	5.045e-01	nan	nan	nan	nan	nan	nan
6.241e+03	5.488e-03	5.626e-03	6.045e-07	9.754e-01	0.000e+00	4.838e-01	nan	nan	nan	nan	nan	nan
6.242e+03	6.501e-03	5.887e-03	6.325e-07	1.104e+00	0.000e+00	6.297e-01	nan	nan	nan	nan	nan	nan
6.243e+03	-2.461e-03	4.989e-03	6.604e-07	-4.934e-01	0.000e+00	-1.058e+00	nan	nan	nan	nan	nan	nan
6.244e+03	6.882e-04	4.890e-03	6.901e-07	1.406e-01	0.000e+00	-4.418e-01	nan	nan	nan	nan	nan	nan
6.245e+03	-4.881e-03	5.929e-03	7.233e-07	-8.233e-01	0.000e+00	-1.307e+00	nan	nan	nan	nan	nan	nan
6.246e+03	-3.977e-03	5.772e-03	7.565e-07	-6.892e-01	0.000e+00	-1.190e+00	nan	nan	nan	nan	nan	nan
6.247e+03	3.521e-04	5.930e-03	7.897e-07	5.925e-02	0.000e+00	-4.331e-01	nan	nan	nan	nan	nan	nan
6.248e+03	9.370e-03	6.424e-03	8.264e-07	1.458e+00	0.000e+00	9.997e-01	nan	nan	nan	nan	nan	nan
6.249e+03	-1.645e-02	5.647e-03	8.648e-07	-2.913e+00	0.000e+00	-3.438e+00	nan	nan	nan	nan	nan	nan
6.251e+03	-1.768e-02	7.138e-03	9.033e-07	-2.477e+00	0.000e+00	-2.897e+00	nan	nan	nan	nan	nan	nan
6.252e+03	5.097e-03	5.973e-03	9.452e-07	8.531e-01	0.000e+00	3.468e-01	nan	nan	nan	nan	nan	nan
6.253e+03	3.314e-03	7.099e-03	9.889e-07	4.667e-01	0.000e+00	3.679e-02	nan	nan	nan	nan	nan	nan
6.254e+03	-1.347e-02	5.609e-03	1.034e-06	-2.402e+00	0.000e+00	-2.951e+00	nan	nan	nan	nan	nan	nan
6.255e+03	-4.238e-03	5.310e-03	1.080e-06	-7.984e-01	0.000e+00	-1.382e+00	nan	nan	nan	nan	nan	nan
6.256e+03	9.963e-03	6.977e-03	1.130e-06	1.428e+00	0.000e+00	9.792e-01	nan	nan	nan	nan	nan	nan
6.257e+03	-5.356e-03	6.251e-03	1.183e-06	-8.570e-01	0.000e+00	-1.362e+00	nan	nan	nan	nan	nan	nan
6.258e+03	1.666e-02	5.917e-03	1.235e-06	2.815e+00	0.000e+00	2.278e+00	nan	nan	nan	nan	nan	nan
6.259e+03	-7.046e-03	5.890e-03	1.293e-06	-1.196e+00	0.000e+00	-1.742e+00	nan	nan	nan	nan	nan	nan
6.260e+03	4.749e-03	5.080e-03	1.352e-06	9.347e-01	0.000e+00	2.978e-01	nan	nan	nan	nan	nan	nan
6.261e+03	8.779e-03	5.717e-03	1.413e-06	1.535e+00	0.000e+00	9.642e-01	nan	nan	nan	nan	nan	nan
6.262e+03	-3.790e-03	6.058e-03	1.480e-06	-6.259e-01	0.000e+00	-1.169e+00	nan	nan	nan	nan	nan	nan
6.263e+03	-2.782e-03	5.110e-03	1.546e-06	-5.446e-01	0.000e+00	-1.193e+00	nan	nan	nan	nan	nan	nan
6.264e+03	-3.693e-03	4.813e-03	1.616e-06	-7.676e-01	0.000e+00	-1.461e+00	nan	nan	nan	nan	nan	nan
6.265e+03	-1.538e-02	5.509e-03	1.691e-06	-2.793e+00	0.000e+00	-3.404e+00	nan	nan	nan	nan	nan	nan
6.266e+03	2.696e-04	5.243e-03	1.768e-06	5.108e-02	0.000e+00	-5.954e-01	nan	nan	nan	nan	nan	nan
6.267e+03	-9.067e-03	5.913e-03	1.848e-06	-1.534e+00	0.000e+00	-2.112e+00	nan	nan	nan	nan	nan	nan
6.268e+03	3.121e-03	5.370e-03	1.936e-06	5.810e-01	0.000e+00	-6.051e-02	nan	nan	nan	nan	nan	nan
6.269e+03	-1.971e-03	6.048e-03	2.023e-06	-3.262e-01	0.000e+00	-9.006e-01	nan	nan	nan	nan	nan	nan
6.270e+03	4.874e-03	8.734e-03	2.116e-06	5.579e-01	0.000e+00	1.572e-01	nan	nan	nan	nan	nan	nan
6.398e+03	8.109e-03	5.008e-03	4.540e-04	1.528e+00	0.000e+00	2.295e-01	nan	nan	nan	nan	nan	nan
6.399e+03	3.763e-03	5.128e-03	4.765e-04	6.410e-01	0.000e+00	-6.292e-01	nan	nan	nan	nan	nan	nan
6.400e+03	1.227e-02	5.097e-03	5.000e-04	2.309e+00	0.000e+00	1.031e+00	nan	nan	nan	nan	nan	nan
6.401e+03	5.524e-03	4.753e-03	5.247e-04	1.052e+00	3.535e-09	-3.194e-01	nan	nan	nan	nan	nan	nan
6.402e+03	1.122e-02	4.990e-03	5.505e-04	2.138e+00	0.000e+00	8.297e-01	nan	nan	nan	nan	nan	nan
6.403e+03	-4.574e-03	5.163e-03	5.688e-04	-9.959e-01	0.000e+00	-2.261e+00	nan	nan	nan	nan	nan	nan
6.404e+03	1.099e-02	4.588e-03	5.965e-04	2.266e+00	0.000e+00	8.433e-01	nan	nan	nan	nan	nan	nan
6.405e+03	-3.129e-03	5.012e-03	6.260e-04	-7.492e-01	0.000e+00	-2.051e+00	nan	nan	nan	nan	nan	nan
6.406e+03	5.997e-03	4.307e-03	6.569e-04	1.240e+00	3.535e-09	-2.756e-01	nan	nan	nan	nan	nan	nan
6.407e+03	-3.584e-03	4.546e-03	6.986e-04	-9.421e-01	3.535e-09	-2.377e+00	nan	nan	nan	nan	nan	nan
6.408e+03	1.131e-02	6.266e-03	7.238e-04	1.690e+00	0.000e+00	6.479e-01	nan	nan	nan	nan	nan	nan
6.409e+03	2.864e-03	5.446e-03	7.498e-04	3.882e-01	3.535e-09	-8.097e-01	nan	nan	nan	nan	nan	nan
6.410e+03	-9.245e-03	3.976e-03	7.869e-04	-2.523e+00	3.535e-09	-4.160e+00	nan	nan	nan	nan	nan	nan
6.411e+03	3.855e-04	5.092e-03	8.257e-04	-8.645e-02	7.070e-09	-1.363e+00	nan	nan	nan	nan	nan	nan
6.412e+03	7.191e-03	5.191e-03	8.662e-04	1.218e+00	7.070e-09	-3.338e-02	nan	nan	nan	nan	nan	nan
6.413e+03	5.973e-03	5.267e-03	9.087e-04	9.616e-01	1.060e-08	-2.698e-01	nan	nan	nan	nan	nan	nan
6.414e+03	-1.276e-03	5.065e-03	9.436e-04	-4.382e-01	1.060e-08	-1.714e+00	nan	nan	nan	nan	nan	nan
6.415e+03	-2.448e-03	4.002e-03	9.909e-04	-8.593e-01	1.414e-08	-2.473e+00	nan	nan	nan	nan	nan	nan
6.416e+03	-3.153e-03	5.352e-03	1.030e-03	-7.816e-01	2.121e-08	-1.984e+00	nan	nan	nan	nan	nan	nan
6.417e+03	7.150e-03	4.612e-03	1.081e-03	1.316e+00	2.474e-08	-7.535e-02	nan	nan	nan	nan	nan	nan
6.419e+03	3.757e-03	4.499e-03	1.134e-03	5.830e-01	3.181e-08	-8.381e-01	nan	nan	nan	nan	nan	nan
6.420e+03	1.310e-02	4.372e-03	1.190e-03	2.724e+00	3.888e-08	1.268e+00	nan	nan	nan	nan	nan	nan
6.421e+03	8.723e-03	4.744e-03	1.240e-03	1.577e+00	4.949e-08	2.393e-01	nan	nan	nan	nan	nan	nan
6.422e+03	6.921e-03	5.679e-03	1.301e-03	9.897e-01	6.363e-08	-1.226e-01	nan	nan	nan	nan	nan	nan
6.423e+03	5.600e-03	5.493e-03	1.364e-03	7.711e-01	8.130e-08	-3.711e-01	nan	nan	nan	nan	nan	nan
6.424e+03	6.812e-03	5.370e-03	1.431e-03	1.002e+00	9.898e-08	-1.597e-01	nan	nan	nan	nan	nan	nan
6.425e+03	8.319e-03	4.760e-03	1.493e-03	1.434e+00	1.237e-07	1.303e-01	nan	nan	nan	nan	nan	nan
6.426e+03	9.357e-04	5.332e-03	1.566e-03	-1.182e-01	1.555e-07	-1.274e+00	nan	nan	nan	nan	nan	nan
6.427e+03	-2.509e-03	4.212e-03	1.624e-03	-9.812e-01	1.944e-07	-2.435e+00	nan	nan	nan	nan	nan	nan
6.428e+03	7.552e-03	4.528e-03	1.704e-03	1.292e+00	2.439e-07	-5.023e-02	nan	nan	nan	nan	nan	nan
6.429e+03	3.531e-03	3.865e-03	1.788e-03	4.509e-01	3.005e-07	-1.107e+00	nan	nan	nan	nan	nan	nan
6.430e+03	4.107e-03	3.834e-03	1.886e-03	5.794e-01	3.747e-07	-9.760e-01	nan	nan	nan	nan	nan	nan
6.431e+03	8.060e-04	4.965e-03	1.969e-03	-2.342e-01	4.631e-07	-1.425e+00	nan	nan	nan	nan	nan	nan
6.432e+03	3.804e-03	4.560e-03	2.055e-03	3.835e-01	5.727e-07	-8.983e-01	nan	nan	nan	nan	nan	nan
6.433e+03	4.502e-03	5.368e-03	2.147e-03	4.386e-01	7.070e-07	-6.386e-01	nan	nan	nan	nan	nan	nan
6.434e+03	6.045e-04	5.638e-03	2.253e-03	-2.923e-01	8.731e-07	-1.305e+00	nan	nan	nan	nan	nan	nan
6.435e+03	4.217e-03	5.822e-03	2.354e-03	3.200e-01	1.075e-06	-6.465e-01	nan	nan	nan	nan	nan	nan
6.436e+03	1.009e-02	6.364e-03	2.470e-03	1.198e+00	1.319e-06	3.273e-01	nan	nan	nan	nan	nan	nan
6.437e+03	-3.284e-03	6.225e-03	2.591e-03	-9.437e-01	1.619e-06	-1.819e+00	nan	nan	nan	nan	nan	nan
6.438e+03	2.144e-02	9.106e-03	2.709e-03	2.057e+00	1.983e-06	1.468e+00	nan	nan	nan	nan	nan	nan
6.440e+03	-6.180e-03	4.825e-03	2.841e-03	-1.870e+00	2.425e-06	-2.960e+00	nan	nan	nan	nan	nan	nan
6.441e+03	7.715e-05	6.422e-03	2.969e-03	-4.503e-01	2.962e-06	-1.253e+00	nan	nan	nan	nan	nan	nan
6.442e+03	1.433e-02	5.720e-03	3.116e-03	1.960e+00	3.609e-06	1.078e+00	nan	nan	nan	nan	nan	nan
6.443e+03	3.639e-03	4.929e-03	3.268e-03	7.527e-02	4.394e-06	-9.243e-01	nan	nan	nan	nan	nan	nan
6.444e+03	-2.989e-04	5.794e-03	3.408e-03	-6.397e-01	5.338e-06	-1.469e+00	nan	nan	nan	nan	nan	nan
6.445e+03	1.776e-03	4.320e-03	3.564e-03	-4.138e-01	6.473e-06	-1.498e+00	nan	nan	nan	nan	nan	nan
6.446e+03	7.447e-03	5.937e-03	3.733e-03	6.255e-01	7.837e-06	-1.400e-01	nan	nan	nan	nan	nan	nan
6.447e+03	6.850e-03	4.054e-03	3.919e-03	7.231e-01	9.474e-06	-3.600e-01	nan	nan	nan	nan	nan	nan
6.448e+03	1.722e-02	6.007e-03	4.096e-03	2.184e+00	1.144e-05	1.477e+00	nan	nan	nan	nan	nan	nan
6.449e+03	5.464e-04	3.960e-03	4.285e-03	-9.439e-01	1.378e-05	-1.976e+00	nan	nan	nan	nan	nan	nan
6.450e+03	1.340e-03	4.675e-03	4.488e-03	-6.732e-01	7.558e-06	-1.509e+00	nan	nan	nan	nan	nan	nan
6.451e+03	1.267e-03	4.702e-03	4.700e-03	-7.302e-01	1.994e-05	-1.524e+00	nan	nan	nan	nan	nan	nan
6.452e+03	-1.231e-02	5.503e-03	4.921e-03	-3.131e+00	1.480e-05	-3.775e+00	nan	nan	nan	nan	nan	nan
6.453e+03	7.069e-03	7.256e-03	5.152e-03	2.642e-01	2.856e-05	-1.982e-01	nan	nan	nan	nan	nan	nan
6.454e+03	1.569e-02	8.425e-03	5.402e-03	1.221e+00	2.503e-05	8.494e-01	nan	nan	nan	nan	nan	nan
6.455e+03	-5.927e-03	5.202e-03	5.655e-03	-2.227e+00	3.160e-05	-2.787e+00	nan	nan	nan	nan	nan	nan
6.456e+03	3.092e-03	5.903e-03	5.921e-03	-4.792e-01	3.937e-05	-9.343e-01	nan	nan	nan	nan	nan	nan
6.457e+03	1.265e-02	4.909e-03	6.196e-03	1.314e+00	5.776e-05	8.145e-01	nan	nan	nan	nan	nan	nan
6.458e+03	7.135e-03	5.683e-03	6.479e-03	1.154e-01	6.857e-05	-2.712e-01	nan	nan	nan	nan	nan	nan
6.459e+03	1.104e-02	6.775e-03	6.784e-03	6.279e-01	8.126e-05	3.423e-01	nan	nan	nan	nan	nan	nan
6.461e+03	3.723e-03	5.756e-03	7.103e-03	-5.872e-01	8.696e-05	-8.740e-01	nan	nan	nan	nan	nan	nan
6.462e+03	1.956e-03	5.913e-03	7.438e-03	-9.270e-01	1.136e-04	-1.159e+00	nan	nan	nan	nan	nan	nan
6.463e+03	9.065e-03	6.371e-03	7.787e-03	2.005e-01	1.247e-04	3.347e-02	nan	nan	nan	nan	nan	nan
6.464e+03	1.269e-02	6.380e-03	8.160e-03	7.102e-01	1.485e-04	5.935e-01	nan	nan	nan	nan	nan	nan
6.465e+03	2.613e-03	5.142e-03	8.534e-03	-1.151e+00	1.761e-04	-1.235e+00	nan	nan	nan	nan	nan	nan
6.466e+03	1.899e-03	5.181e-03	8.933e-03	-1.358e+00	1.991e-04	-1.373e+00	nan	nan	nan	nan	nan	nan
6.467e+03	9.339e-03	4.127e-03	9.351e-03	-2.781e-03	2.364e-04	6.250e-02	nan	nan	nan	nan	nan	nan
6.468e+03	1.230e-02	7.112e-03	9.787e-03	3.526e-01	2.796e-04	4.417e-01	nan	nan	nan	nan	nan	nan
6.469e+03	1.235e-02	4.963e-03	1.025e-02	4.223e-01	3.205e-04	6.299e-01	nan	nan	nan	nan	nan	nan
6.470e+03	1.691e-02	6.492e-03	1.073e-02	9.528e-01	3.781e-04	1.171e+00	nan	nan	nan	nan	nan	nan
6.471e+03	2.193e-02	6.040e-03	1.124e-02	1.771e+00	4.356e-04	2.075e+00	nan	nan	nan	nan	nan	nan
6.472e+03	1.290e-02	7.776e-03	1.176e-02	1.464e-01	5.120e-04	4.369e-01	nan	nan	nan	nan	nan	nan
6.473e+03	5.438e-03	7.122e-03	1.232e-02	-9.664e-01	5.998e-04	-5.872e-01	nan	nan	nan	nan	nan	nan
6.474e+03	1.000e-02	6.681e-03	1.291e-02	-4.341e-01	7.012e-04	3.960e-02	nan	nan	nan	nan	nan	nan
6.475e+03	1.508e-02	6.250e-03	1.351e-02	2.510e-01	7.978e-04	8.322e-01	nan	nan	nan	nan	nan	nan
6.476e+03	6.536e-03	7.133e-03	1.414e-02	-1.066e+00	9.206e-04	-4.894e-01	nan	nan	nan	nan	nan	nan
6.477e+03	4.529e-03	5.384e-03	1.480e-02	-1.908e+00	1.063e-03	-1.051e+00	nan	nan	nan	nan	nan	nan
6.478e+03	2.789e-02	6.679e-03	1.549e-02	1.856e+00	1.225e-03	2.622e+00	nan	nan	nan	nan	nan	nan
6.479e+03	1.695e-02	5.829e-03	1.620e-02	1.277e-01	1.409e-03	1.089e+00	nan	nan	nan	nan	nan	nan
6.480e+03	1.794e-02	5.860e-03	1.696e-02	1.672e-01	1.644e-03	1.210e+00	nan	nan	nan	nan	nan	nan
6.482e+03	1.737e-02	6.039e-03	1.775e-02	-6.319e-02	1.868e-03	1.038e+00	nan	nan	nan	nan	nan	nan
6.483e+03	2.637e-02	5.288e-03	1.857e-02	1.474e+00	2.140e-03	2.830e+00	nan	nan	nan	nan	nan	nan
6.484e+03	2.623e-02	6.030e-03	1.944e-02	1.126e+00	2.446e-03	2.404e+00	nan	nan	nan	nan	nan	nan
6.485e+03	1.616e-02	6.377e-03	2.035e-02	-6.559e-01	2.795e-03	6.360e-01	nan	nan	nan	nan	nan	nan
6.486e+03	2.903e-02	6.327e-03	2.130e-02	1.222e+00	3.179e-03	2.611e+00	nan	nan	nan	nan	nan	nan
6.487e+03	2.691e-02	6.731e-03	2.229e-02	6.863e-01	3.600e-03	2.074e+00	nan	nan	nan	nan	nan	nan
6.488e+03	2.709e-02	8.385e-03	2.334e-02	4.472e-01	4.082e-03	1.626e+00	nan	nan	nan	nan	nan	nan
6.489e+03	1.084e-02	6.889e-03	2.443e-02	-1.973e+00	4.631e-03	-4.635e-01	nan	nan	nan	nan	nan	nan
6.490e+03	3.058e-02	6.102e-03	2.558e-02	8.187e-01	5.260e-03	2.605e+00	nan	nan	nan	nan	nan	nan
6.491e+03	2.113e-02	6.002e-03	2.678e-02	-9.426e-01	5.935e-03	9.573e-01	nan	nan	nan	nan	nan	nan
6.492e+03	3.525e-02	6.789e-03	2.803e-02	1.064e+00	6.721e-03	2.808e+00	nan	nan	nan	nan	nan	nan
6.493e+03	3.218e-02	6.461e-03	2.934e-02	4.385e-01	7.564e-03	2.341e+00	nan	nan	nan	nan	nan	nan
6.494e+03	4.042e-02	6.488e-03	3.072e-02	1.495e+00	8.492e-03	3.455e+00	nan	nan	nan	nan	nan	nan
6.495e+03	4.175e-02	5.966e-03	3.215e-02	1.610e+00	9.514e-03	3.808e+00	nan	nan	nan	nan	nan	nan
6.496e+03	4.226e-02	6.658e-03	3.367e-02	1.290e+00	1.064e-02	3.316e+00	nan	nan	nan	nan	nan	nan
6.497e+03	3.950e-02	5.770e-03	3.525e-02	7.367e-01	1.188e-02	3.131e+00	nan	nan	nan	nan	nan	nan
6.498e+03	4.443e-02	6.678e-03	3.690e-02	1.127e+00	1.325e-02	3.236e+00	nan	nan	nan	nan	nan	nan
6.499e+03	2.551e-02	8.483e-03	3.863e-02	-1.547e+00	1.473e-02	1.414e-01	nan	nan	nan	nan	nan	nan
6.500e+03	3.781e-02	6.041e-03	4.044e-02	-4.356e-01	1.637e-02	1.964e+00	nan	nan	nan	nan	nan	nan
6.501e+03	3.672e-02	6.279e-03	4.234e-02	-8.950e-01	1.814e-02	1.429e+00	nan	nan	nan	nan	nan	nan
6.503e+03	3.917e-02	6.703e-03	4.431e-02	-7.661e-01	2.010e-02	1.413e+00	nan	nan	nan	nan	nan	nan
6.504e+03	5.168e-02	8.912e-03	4.638e-02	5.944e-01	2.221e-02	2.229e+00	nan	nan	nan	nan	nan	nan
6.505e+03	4.252e-02	7.465e-03	4.854e-02	-8.061e-01	2.447e-02	1.129e+00	nan	nan	nan	nan	nan	nan
6.506e+03	5.199e-02	7.148e-03	5.081e-02	1.640e-01	2.696e-02	2.157e+00	nan	nan	nan	nan	nan	nan
6.507e+03	7.947e-02	8.591e-03	5.318e-02	3.060e+00	2.964e-02	4.683e+00	nan	nan	nan	nan	nan	nan
6.508e+03	6.053e-02	7.213e-03	5.565e-02	6.756e-01	3.255e-02	2.549e+00	nan	nan	nan	nan	nan	nan
6.509e+03	5.029e-02	6.992e-03	5.824e-02	-1.137e+00	3.568e-02	7.189e-01	nan	nan	nan	nan	nan	nan
6.510e+03	6.301e-02	7.566e-03	6.098e-02	2.689e-01	3.900e-02	1.908e+00	nan	nan	nan	nan	nan	nan
6.511e+03	6.770e-02	7.639e-03	6.381e-02	5.088e-01	4.258e-02	2.035e+00	nan	nan	nan	nan	nan	nan
6.512e+03	6.412e-02	7.309e-03	6.678e-02	-3.631e-01	4.644e-02	1.112e+00	nan	nan	nan	nan	nan	nan
6.513e+03	5.733e-02	6.710e-03	6.990e-02	-1.873e+00	5.061e-02	-4.189e-01	nan	nan	nan	nan	nan	nan
6.514e+03	8.189e-02	7.416e-03	7.315e-02	1.178e+00	5.498e-02	2.346e+00	nan	nan	nan	nan	nan	nan
6.515e+03	7.042e-02	7.711e-03	7.657e-02	-7.969e-01	5.965e-02	1.669e-01	nan	nan	nan	nan	nan	nan
6.516e+03	8.359e-02	6.818e-03	8.015e-02	5.051e-01	6.458e-02	1.402e+00	nan	nan	nan	nan	nan	nan
6.517e+03	7.938e-02	7.198e-03	8.390e-02	-6.281e-01	6.979e-02	2.119e-02	nan	nan	nan	nan	nan	nan
6.518e+03	8.878e-02	7.596e-03	8.779e-02	1.301e-01	7.528e-02	5.410e-01	nan	nan	nan	nan	nan	nan
6.519e+03	8.780e-02	8.140e-03	9.191e-02	-5.058e-01	8.109e-02	-3.246e-01	nan	nan	nan	nan	nan	nan
6.520e+03	9.450e-02	8.883e-03	9.621e-02	-1.917e-01	8.716e-02	-2.219e-01	nan	nan	nan	nan	nan	nan
6.521e+03	8.805e-02	8.177e-03	1.007e-01	-1.544e+00	9.355e-02	-1.807e+00	nan	nan	nan	nan	nan	nan
6.522e+03	1.011e-01	9.365e-03	1.054e-01	-4.530e-01	1.002e-01	-8.898e-01	nan	nan	nan	nan	nan	nan
6.524e+03	1.154e-01	9.476e-03	1.103e-01	5.434e-01	1.072e-01	-1.032e-01	nan	nan	nan	nan	nan	nan
6.525e+03	1.095e-01	8.324e-03	1.154e-01	-7.126e-01	1.145e-01	-1.696e+00	nan	nan	nan	nan	nan	nan
6.526e+03	1.284e-01	9.602e-03	1.208e-01	7.862e-01	1.221e-01	-2.933e-01	nan	nan	nan	nan	nan	nan
6.527e+03	1.340e-01	9.719e-03	1.265e-01	7.739e-01	1.300e-01	-5.157e-01	nan	nan	nan	nan	nan	nan
6.528e+03	1.296e-01	9.869e-03	1.323e-01	-2.792e-01	1.381e-01	-1.764e+00	nan	nan	nan	nan	nan	nan
6.529e+03	1.303e-01	9.661e-03	1.385e-01	-8.534e-01	1.463e-01	-2.574e+00	nan	nan	nan	nan	nan	nan
6.530e+03	1.500e-01	9.819e-03	1.450e-01	5.125e-01	1.548e-01	-1.386e+00	nan	nan	nan	nan	nan	nan
6.531e+03	1.436e-01	9.704e-03	1.517e-01	-8.416e-01	1.636e-01	-2.962e+00	nan	nan	nan	nan	nan	nan
6.532e+03	1.651e-01	1.007e-02	1.588e-01	6.194e-01	1.725e-01	-1.597e+00	nan	nan	nan	nan	nan	nan
6.533e+03	1.721e-01	1.031e-02	1.662e-01	5.708e-01	1.816e-01	-1.753e+00	nan	nan	nan	nan	nan	nan
6.534e+03	1.866e-01	1.109e-02	1.740e-01	1.137e+00	1.909e-01	-1.154e+00	nan	nan	nan	nan	nan	nan
6.535e+03	1.863e-01	1.176e-02	1.821e-01	3.503e-01	2.003e-01	-1.909e+00	nan	nan	nan	nan	nan	nan
6.536e+03	1.951e-01	1.169e-02	1.907e-01	3.758e-01	2.097e-01	-1.962e+00	nan	nan	nan	nan	nan	nan
6.537e+03	2.219e-01	1.084e-02	1.996e-01	2.051e+00	2.191e-01	-5.032e-01	nan	nan	nan	nan	nan	nan
6.538e+03	2.221e-01	1.082e-02	2.089e-01	1.218e+00	2.285e-01	-1.346e+00	nan	nan	nan	nan	nan	nan
6.539e+03	2.262e-01	1.286e-02	2.188e-01	5.807e-01	2.375e-01	-1.507e+00	nan	nan	nan	nan	nan	nan
6.540e+03	2.234e-01	1.052e-02	2.289e-01	-5.234e-01	2.461e-01	-2.923e+00	nan	nan	nan	nan	nan	nan
6.541e+03	2.270e-01	1.066e-02	2.396e-01	-1.179e+00	2.546e-01	-3.334e+00	nan	nan	nan	nan	nan	nan
6.542e+03	2.499e-01	1.174e-02	2.507e-01	-6.883e-02	2.630e-01	-1.785e+00	nan	nan	nan	nan	nan	nan
6.543e+03	2.700e-01	1.297e-02	2.623e-01	5.935e-01	2.708e-01	-6.616e-01	nan	nan	nan	nan	nan	nan
6.545e+03	2.875e-01	1.241e-02	2.745e-01	1.046e+00	2.784e-01	1.117e-01	nan	nan	nan	nan	nan	nan
6.546e+03	3.008e-01	1.261e-02	2.874e-01	1.061e+00	2.821e-01	8.641e-01	nan	nan	nan	nan	nan	nan
6.547e+03	2.817e-01	1.206e-02	3.004e-01	-1.546e+00	2.821e-01	-6.753e-01	nan	nan	nan	nan	nan	nan
6.548e+03	3.274e-01	1.301e-02	3.087e-01	1.432e+00	2.795e-01	3.079e+00	nan	nan	nan	nan	nan	nan
6.549e+03	3.219e-01	1.292e-02	3.083e-01	1.053e+00	2.760e-01	2.937e+00	nan	nan	nan	nan	nan	nan
6.550e+03	2.743e-01	1.147e-02	3.062e-01	-2.784e+00	2.703e-01	-3.538e-01	nan	nan	nan	nan	nan	nan
6.551e+03	2.729e-01	1.226e-02	2.988e-01	-2.111e+00	2.625e-01	1.902e-01	nan	nan	nan	nan	nan	nan
6.552e+03	2.564e-01	1.331e-02	2.839e-01	-2.065e+00	2.462e-01	1.412e-01	nan	nan	nan	nan	nan	nan
6.553e+03	2.456e-01	1.302e-02	2.588e-01	-1.016e+00	2.226e-01	1.103e+00	nan	nan	nan	nan	nan	nan
6.554e+03	2.685e-01	1.262e-02	2.258e-01	3.377e+00	1.970e-01	4.953e+00	nan	nan	nan	nan	nan	nan
6.555e+03	2.047e-01	1.340e-02	1.898e-01	1.113e+00	1.716e-01	1.778e+00	nan	nan	nan	nan	nan	nan
6.556e+03	1.687e-01	1.201e-02	1.626e-01	5.086e-01	1.455e-01	1.126e+00	nan	nan	nan	nan	nan	nan
6.557e+03	1.438e-01	1.188e-02	1.575e-01	-1.147e+00	1.599e-01	-2.152e+00	nan	nan	nan	nan	nan	nan
6.558e+03	1.626e-01	1.184e-02	1.870e-01	-2.065e+00	1.738e-01	-1.738e+00	nan	nan	nan	nan	nan	nan
6.559e+03	3.206e-01	1.398e-02	2.891e-01	2.254e+00	2.861e-01	1.891e+00	nan	nan	nan	nan	nan	nan
6.560e+03	5.032e-01	1.645e-02	4.716e-01	1.921e+00	4.267e-01	4.257e+00	nan	nan	nan	nan	nan	nan
6.561e+03	6.558e-01	1.816e-02	6.668e-01	-6.075e-01	5.983e-01	2.916e+00	nan	nan	nan	nan	nan	nan
6.562e+03	8.255e-01	2.181e-02	8.376e-01	-5.552e-01	7.934e-01	1.368e+00	nan	nan	nan	nan	nan	nan
6.563e+03	9.644e-01	2.181e-02	9.766e-01	-5.609e-01	9.857e-01	-9.810e-01	nan	nan	nan	nan	nan	nan
6.564e+03	1.000e+00	2.068e-02	1.033e+00	-1.618e+00	1.068e+00	-3.248e+00	nan	nan	nan	nan	nan	nan
6.566e+03	9.290e-01	2.026e-02	9.709e-01	-2.070e+00	1.029e+00	-4.926e+00	nan	nan	nan	nan	nan	nan
6.567e+03	8.911e-01	2.023e-02	8.834e-01	3.810e-01	9.222e-01	-1.585e+00	nan	nan	nan	nan	nan	nan
6.568e+03	8.278e-01	1.935e-02	7.890e-01	2.001e+00	7.849e-01	2.080e+00	nan	nan	nan	nan	nan	nan
6.569e+03	7.285e-01	1.791e-02	7.021e-01	1.472e+00	6.549e-01	3.882e+00	nan	nan	nan	nan	nan	nan
6.570e+03	6.103e-01	1.658e-02	6.293e-01	-1.148e+00	5.664e-01	2.338e+00	nan	nan	nan	nan	nan	nan
6.571e+03	5.543e-01	1.927e-02	5.697e-01	-7.963e-01	5.045e-01	2.281e+00	nan	nan	nan	nan	nan	nan
6.572e+03	4.853e-01	1.587e-02	5.201e-01	-2.196e+00	4.642e-01	9.297e-01	nan	nan	nan	nan	nan	nan
6.573e+03	4.939e-01	1.444e-02	4.792e-01	1.021e+00	4.337e-01	3.705e+00	nan	nan	nan	nan	nan	nan
6.574e+03	4.435e-01	1.427e-02	4.447e-01	-9.093e-02	4.069e-01	2.066e+00	nan	nan	nan	nan	nan	nan
6.575e+03	4.103e-01	1.530e-02	4.156e-01	-3.476e-01	3.806e-01	1.456e+00	nan	nan	nan	nan	nan	nan
6.576e+03	3.809e-01	1.405e-02	3.909e-01	-7.103e-01	3.572e-01	1.137e+00	nan	nan	nan	nan	nan	nan
6.577e+03	3.778e-01	1.427e-02	3.694e-01	5.867e-01	3.425e-01	1.917e+00	nan	nan	nan	nan	nan	nan
6.578e+03	3.580e-01	1.359e-02	3.505e-01	5.536e-01	3.320e-01	1.320e+00	nan	nan	nan	nan	nan	nan
6.579e+03	3.487e-01	1.366e-02	3.334e-01	1.120e+00	3.218e-01	1.365e+00	nan	nan	nan	nan	nan	nan
6.580e+03	3.088e-01	1.211e-02	3.177e-01	-7.367e-01	3.114e-01	-9.087e-01	nan	nan	nan	nan	nan	nan
6.581e+03	3.065e-01	1.187e-02	3.033e-01	2.663e-01	3.008e-01	-2.432e-01	nan	nan	nan	nan	nan	nan
6.582e+03	3.208e-01	1.201e-02	2.898e-01	2.582e+00	2.906e-01	1.790e+00	nan	nan	nan	nan	nan	nan
6.583e+03	2.727e-01	1.132e-02	2.768e-01	-3.602e-01	2.811e-01	-1.515e+00	nan	nan	nan	nan	nan	nan
6.584e+03	2.854e-01	1.279e-02	2.644e-01	1.642e+00	2.717e-01	3.747e-01	nan	nan	nan	nan	nan	nan
6.585e+03	2.593e-01	1.140e-02	2.526e-01	5.849e-01	2.623e-01	-1.059e+00	nan	nan	nan	nan	nan	nan
6.587e+03	2.602e-01	1.299e-02	2.414e-01	1.446e+00	2.527e-01	-1.312e-01	nan	nan	nan	nan	nan	nan
6.588e+03	2.194e-01	1.226e-02	2.307e-01	-9.189e-01	2.430e-01	-2.690e+00	nan	nan	nan	nan	nan	nan
6.589e+03	2.124e-01	1.401e-02	2.204e-01	-5.729e-01	2.333e-01	-2.169e+00	nan	nan	nan	nan	nan	nan
6.590e+03	2.228e-01	1.166e-02	2.106e-01	1.042e+00	2.236e-01	-8.992e-01	nan	nan	nan	nan	nan	nan
6.591e+03	1.857e-01	1.045e-02	2.013e-01	-1.488e+00	2.139e-01	-3.629e+00	nan	nan	nan	nan	nan	nan
6.592e+03	1.966e-01	1.151e-02	1.923e-01	3.757e-01	2.043e-01	-1.525e+00	nan	nan	nan	nan	nan	nan
6.593e+03	1.755e-01	1.024e-02	1.837e-01	-7.956e-01	1.948e-01	-2.864e+00	nan	nan	nan	nan	nan	nan
6.594e+03	1.877e-01	1.026e-02	1.755e-01	1.190e+00	1.855e-01	-7.758e-01	nan	nan	nan	nan	nan	nan
6.595e+03	1.758e-01	9.582e-03	1.676e-01	8.482e-01	1.764e-01	-1.137e+00	nan	nan	nan	nan	nan	nan
6.596e+03	1.471e-01	9.554e-03	1.602e-01	-1.367e+00	1.673e-01	-3.201e+00	nan	nan	nan	nan	nan	nan
6.597e+03	1.565e-01	1.016e-02	1.531e-01	3.419e-01	1.584e-01	-1.225e+00	nan	nan	nan	nan	nan	nan
6.598e+03	1.461e-01	9.325e-03	1.462e-01	-5.219e-03	1.497e-01	-1.528e+00	nan	nan	nan	nan	nan	nan
6.599e+03	1.281e-01	9.211e-03	1.397e-01	-1.252e+00	1.413e-01	-2.600e+00	nan	nan	nan	nan	nan	nan
6.600e+03	1.646e-01	9.366e-03	1.335e-01	3.319e+00	1.331e-01	2.193e+00	nan	nan	nan	nan	nan	nan
6.601e+03	1.180e-01	8.747e-03	1.275e-01	-1.092e+00	1.252e-01	-2.090e+00	nan	nan	nan	nan	nan	nan
6.602e+03	9.215e-02	9.035e-03	1.218e-01	-3.283e+00	1.175e-01	-4.044e+00	nan	nan	nan	nan	nan	nan
6.603e+03	1.143e-01	8.509e-03	1.164e-01	-2.451e-01	1.102e-01	-8.384e-01	nan	nan	nan	nan	nan	nan
6.604e+03	1.130e-01	8.637e-03	1.112e-01	2.105e-01	1.030e-01	-1.556e-01	nan	nan	nan	nan	nan	nan
6.605e+03	1.193e-01	9.412e-03	1.063e-01	1.384e+00	9.619e-02	1.233e+00	nan	nan	nan	nan	nan	nan
6.606e+03	9.641e-02	7.890e-03	1.016e-01	-6.529e-01	8.969e-02	-6.190e-01	nan	nan	nan	nan	nan	nan
6.608e+03	7.316e-02	8.552e-03	9.704e-02	-2.792e+00	8.345e-02	-2.571e+00	nan	nan	nan	nan	nan	nan
6.609e+03	1.024e-01	8.593e-03	9.273e-02	1.123e+00	7.753e-02	1.518e+00	nan	nan	nan	nan	nan	nan
6.610e+03	8.695e-02	8.094e-03	8.858e-02	-2.014e-01	7.188e-02	3.922e-01	nan	nan	nan	nan	nan	nan
6.611e+03	9.740e-02	9.289e-03	8.464e-02	1.374e+00	6.656e-02	2.032e+00	nan	nan	nan	nan	nan	nan
6.612e+03	6.842e-02	7.637e-03	8.086e-02	-1.629e+00	6.149e-02	-6.727e-01	nan	nan	nan	nan	nan	nan
6.613e+03	8.431e-02	8.265e-03	7.725e-02	8.539e-01	5.672e-02	1.867e+00	nan	nan	nan	nan	nan	nan
6.614e+03	6.441e-02	7.863e-03	7.379e-02	-1.193e+00	5.222e-02	-5.733e-03	nan	nan	nan	nan	nan	nan
6.615e+03	5.832e-02	7.987e-03	7.049e-02	-1.523e+00	4.803e-02	-2.545e-01	nan	nan	nan	nan	nan	nan
6.616e+03	8.434e-02	7.713e-03	6.733e-02	2.206e+00	4.408e-02	3.614e+00	nan	nan	nan	nan	nan	nan
6.617e+03	5.617e-02	7.481e-03	6.433e-02	-1.090e+00	4.040e-02	4.437e-01	nan	nan	nan	nan	nan	nan
6.618e+03	6.522e-02	6.759e-03	6.146e-02	5.567e-01	3.695e-02	2.328e+00	nan	nan	nan	nan	nan	nan
6.619e+03	6.088e-02	9.352e-03	5.871e-02	2.319e-01	3.373e-02	1.556e+00	nan	nan	nan	nan	nan	nan
6.620e+03	5.685e-02	8.224e-03	5.610e-02	9.021e-02	3.074e-02	1.634e+00	nan	nan	nan	nan	nan	nan
6.621e+03	4.086e-02	8.972e-03	5.360e-02	-1.419e+00	2.799e-02	1.700e-02	nan	nan	nan	nan	nan	nan
6.622e+03	4.640e-02	7.862e-03	5.123e-02	-6.143e-01	2.544e-02	1.041e+00	nan	nan	nan	nan	nan	nan
6.623e+03	4.688e-02	8.278e-03	4.893e-02	-2.476e-01	2.310e-02	1.325e+00	nan	nan	nan	nan	nan	nan
6.624e+03	5.353e-02	8.572e-03	4.677e-02	7.884e-01	2.091e-02	2.302e+00	nan	nan	nan	nan	nan	nan
6.625e+03	3.932e-02	7.174e-03	4.468e-02	-7.472e-01	1.893e-02	1.041e+00	nan	nan	nan	nan	nan	nan
6.626e+03	4.737e-02	6.058e-03	4.269e-02	7.723e-01	1.707e-02	2.858e+00	nan	nan	nan	nan	nan	nan
6.627e+03	3.190e-02	8.429e-03	4.078e-02	-1.054e+00	1.538e-02	4.140e-01	nan	nan	nan	nan	nan	nan
6.629e+03	2.563e-02	6.831e-03	3.895e-02	-1.949e+00	1.385e-02	-1.887e-01	nan	nan	nan	nan	nan	nan
6.630e+03	3.999e-02	7.118e-03	3.722e-02	3.896e-01	1.243e-02	2.030e+00	nan	nan	nan	nan	nan	nan
6.631e+03	3.820e-02	7.285e-03	3.555e-02	3.633e-01	1.114e-02	1.907e+00	nan	nan	nan	nan	nan	nan
6.632e+03	4.138e-02	7.378e-03	3.395e-02	1.008e+00	9.955e-03	2.471e+00	nan	nan	nan	nan	nan	nan
6.633e+03	2.353e-02	8.384e-03	3.243e-02	-1.062e+00	8.873e-03	1.688e-01	nan	nan	nan	nan	nan	nan
6.634e+03	5.733e-02	8.346e-03	3.097e-02	3.158e+00	7.893e-03	4.333e+00	nan	nan	nan	nan	nan	nan
6.635e+03	3.211e-02	7.593e-03	2.959e-02	3.309e-01	7.019e-03	1.551e+00	nan	nan	nan	nan	nan	nan
6.636e+03	3.248e-02	6.919e-03	2.826e-02	6.100e-01	6.229e-03	1.865e+00	nan	nan	nan	nan	nan	nan
6.637e+03	3.781e-02	6.615e-03	2.699e-02	1.635e+00	5.505e-03	2.858e+00	nan	nan	nan	nan	nan	nan
6.638e+03	2.742e-02	6.224e-03	2.579e-02	2.623e-01	4.872e-03	1.468e+00	nan	nan	nan	nan	nan	nan
6.639e+03	1.597e-02	5.316e-03	2.463e-02	-1.628e+00	4.295e-03	-3.363e-01	nan	nan	nan	nan	nan	nan
6.640e+03	2.163e-02	5.916e-03	2.353e-02	-3.210e-01	3.792e-03	7.361e-01	nan	nan	nan	nan	nan	nan
6.641e+03	1.852e-02	7.430e-03	2.248e-02	-5.333e-01	3.324e-03	2.240e-01	nan	nan	nan	nan	nan	nan
6.642e+03	2.718e-02	5.985e-03	2.147e-02	9.541e-01	2.931e-03	1.788e+00	nan	nan	nan	nan	nan	nan
6.643e+03	2.150e-02	5.949e-03	2.053e-02	1.629e-01	2.551e-03	8.993e-01	nan	nan	nan	nan	nan	nan
6.644e+03	1.256e-02	9.112e-03	1.959e-02	-7.716e-01	2.250e-03	-3.621e-01	nan	nan	nan	nan	nan	nan
6.645e+03	2.717e-02	6.518e-03	1.872e-02	1.296e+00	1.981e-03	1.771e+00	nan	nan	nan	nan	nan	nan
6.646e+03	1.520e-02	5.892e-03	1.788e-02	-4.544e-01	1.715e-03	-3.177e-02	nan	nan	nan	nan	nan	nan
6.647e+03	2.280e-02	5.592e-03	1.708e-02	1.023e+00	1.491e-03	1.358e+00	nan	nan	nan	nan	nan	nan
6.648e+03	-1.756e-03	4.787e-03	1.631e-02	-3.773e+00	1.284e-03	-3.506e+00	nan	nan	nan	nan	nan	nan
6.650e+03	1.381e-02	5.198e-03	1.558e-02	-3.400e-01	1.129e-03	-2.066e-01	nan	nan	nan	nan	nan	nan
6.651e+03	8.292e-03	7.055e-03	1.487e-02	-9.331e-01	9.669e-04	-9.181e-01	nan	nan	nan	nan	nan	nan
6.652e+03	4.198e-03	6.341e-03	1.421e-02	-1.579e+00	8.255e-04	-1.649e+00	nan	nan	nan	nan	nan	nan
6.653e+03	2.071e-03	6.067e-03	1.356e-02	-1.894e+00	7.152e-04	-2.061e+00	nan	nan	nan	nan	nan	nan
6.654e+03	7.137e-03	5.902e-03	1.296e-02	-9.864e-01	6.206e-04	-1.249e+00	nan	nan	nan	nan	nan	nan
6.655e+03	5.515e-03	6.731e-03	1.237e-02	-1.019e+00	5.257e-04	-1.326e+00	nan	nan	nan	nan	nan	nan
6.656e+03	1.434e-03	6.277e-03	1.182e-02	-1.655e+00	4.572e-04	-2.066e+00	nan	nan	nan	nan	nan	nan
6.657e+03	1.856e-02	5.807e-03	1.129e-02	1.251e+00	3.995e-04	7.215e-01	nan	nan	nan	nan	nan	nan
