# Supplementary material for: Little red dots as young supermassive black holes in dense ionized cocoons
Source: Nature. 2026 Jan 14;649(8097):574–9. doi: 10.1038/s41586-025-09900-4 (PMC12804088; doi:10.1038/s41586-025-09900-4)
Supplement: Supplementary file 3 — Source Data Fig. 3 [file 41586_2025_9900_MOESM3_ESM.csv]

wavel_ObjectA	flux_ObjectA	flux_err_ObjectA	flux_model_total_ObjectA	flux_model_blr_core_ObjectA	flux_model_host_ObjectA	residuals_ObjectA	wavel_ObjectB	flux_ObjectB	flux_err_ObjectB	flux_model_total_ObjectB	flux_model_blr_core_ObjectB	flux_model_host_ObjectB	residuals_ObjectB	wavel_ObjectC	flux_ObjectC	flux_err_ObjectC	flux_model_total_ObjectC	flux_model_blr_core_ObjectC	flux_model_host_ObjectC	residuals_ObjectC	wavel_ObjectD	flux_ObjectD	flux_err_ObjectD	flux_model_total_ObjectD	flux_model_blr_core_ObjectD	flux_model_host_ObjectD	residuals_ObjectD	wavel_ObjectE	flux_ObjectE	flux_err_ObjectE	flux_model_total_ObjectE	flux_model_blr_core_ObjectE	flux_model_host_ObjectE	residuals_ObjectE	wavel_ObjectF	flux_ObjectF	flux_err_ObjectF	flux_model_total_ObjectF	flux_model_blr_core_ObjectF	flux_model_host_ObjectF	residuals_ObjectF	wavel_ObjectG	flux_ObjectG	flux_err_ObjectG	flux_model_total_ObjectG	flux_model_blr_core_ObjectG	flux_model_host_ObjectG	residuals_ObjectG	wavel_ObjectH
6.00e+03	2.32e-03	5.32e-03	0.00e+00	1.05e-11	0.00e+00	4.36e-01	6.00e+03	1.39e-02	7.73e-03	3.49e-07	4.59e-07	0.00e+00	1.80e+00	6.20e+03	-3.46e-03	6.89e-03	2.31e-09	7.18e-10	0.00e+00	-5.03e-01	6.20e+03	-4.78e-04	7.10e-03	5.67e-07	9.53e-08	0.00e+00	-6.74e-02	5.84e+03	3.59e-02	1.19e-02	0.00e+00	3.15e-14	0.00e+00	3.01e+00	6.00e+03	-7.88e-04	3.72e-03	0.00e+00	9.27e-14	0.00e+00	-2.12e-01	6.19e+03	9.62e-03	4.97e-02	0.00e+00	8.44e-07	0.00e+00	1.94e-01	6.21e+03
6.00e+03	-4.19e-03	6.98e-03	0.00e+00	1.09e-11	0.00e+00	-6.01e-01	6.00e+03	2.57e-04	7.90e-03	3.86e-07	4.87e-07	0.00e+00	3.25e-02	6.20e+03	1.33e-02	7.19e-03	2.31e-09	7.65e-10	0.00e+00	1.84e+00	6.20e+03	-4.41e-04	4.72e-03	6.24e-07	1.23e-07	0.00e+00	-9.35e-02	5.84e+03	5.35e-03	1.42e-02	0.00e+00	3.40e-14	0.00e+00	3.76e-01	6.01e+03	3.10e-03	4.23e-03	0.00e+00	1.11e-13	0.00e+00	7.32e-01	6.19e+03	-9.64e-04	4.22e-02	0.00e+00	8.76e-07	0.00e+00	-2.29e-02	6.21e+03
6.00e+03	-1.86e-03	6.41e-03	0.00e+00	1.14e-11	0.00e+00	-2.91e-01	6.01e+03	-1.03e-02	7.32e-03	3.99e-07	5.29e-07	0.00e+00	-1.41e+00	6.20e+03	3.14e-03	6.89e-03	2.31e-09	8.25e-10	0.00e+00	4.56e-01	6.21e+03	-6.03e-03	4.71e-03	6.91e-07	1.35e-07	0.00e+00	-1.28e+00	5.85e+03	-2.90e-03	1.74e-02	0.00e+00	3.66e-14	0.00e+00	-1.67e-01	6.01e+03	5.29e-03	5.28e-03	0.00e+00	1.29e-13	0.00e+00	1.00e+00	6.20e+03	3.60e-02	2.69e-02	0.00e+00	9.09e-07	0.00e+00	1.34e+00	6.22e+03
6.00e+03	7.10e-03	5.60e-03	0.00e+00	1.29e-11	0.00e+00	1.27e+00	6.01e+03	1.43e-02	6.85e-03	4.36e-07	5.74e-07	0.00e+00	2.08e+00	6.20e+03	1.08e-02	7.64e-03	2.31e-09	8.78e-10	0.00e+00	1.41e+00	6.21e+03	-2.61e-03	4.61e-03	7.61e-07	1.48e-07	0.00e+00	-5.68e-01	5.85e+03	1.68e-02	1.74e-02	0.00e+00	3.94e-14	0.00e+00	9.65e-01	6.01e+03	6.74e-04	4.03e-03	0.00e+00	1.49e-13	0.00e+00	1.67e-01	6.20e+03	-6.93e-02	4.49e-02	0.00e+00	9.43e-07	0.00e+00	-1.54e+00	6.22e+03
6.00e+03	1.41e-02	6.45e-03	0.00e+00	1.35e-11	0.00e+00	2.18e+00	6.01e+03	-7.09e-03	6.76e-03	4.74e-07	6.22e-07	0.00e+00	-1.05e+00	6.21e+03	1.08e-02	5.66e-03	2.31e-09	9.35e-10	0.00e+00	1.91e+00	6.21e+03	9.19e-03	4.56e-03	8.41e-07	1.40e-07	0.00e+00	2.01e+00	5.85e+03	-5.29e-03	1.49e-02	0.00e+00	4.25e-14	0.00e+00	-3.55e-01	6.01e+03	9.99e-03	4.34e-03	0.00e+00	1.79e-13	0.00e+00	2.30e+00	6.20e+03	-2.49e-02	3.31e-02	0.00e+00	9.79e-07	0.00e+00	-7.50e-01	6.22e+03
6.00e+03	-7.55e-03	6.23e-03	0.00e+00	1.40e-11	0.00e+00	-1.21e+00	6.01e+03	9.74e-03	7.59e-03	4.99e-07	6.60e-07	0.00e+00	1.28e+00	6.21e+03	-1.02e-02	6.56e-03	2.31e-09	9.96e-10	0.00e+00	-1.56e+00	6.21e+03	1.23e-03	5.27e-03	9.25e-07	7.72e-07	0.00e+00	2.34e-01	5.85e+03	1.70e-02	1.76e-02	0.00e+00	4.58e-14	0.00e+00	9.63e-01	6.02e+03	-8.28e-03	4.53e-03	0.00e+00	2.07e-13	0.00e+00	-1.83e+00	6.21e+03	4.29e-02	2.83e-02	0.00e+00	1.02e-06	0.00e+00	1.51e+00	6.23e+03
6.00e+03	-1.08e-03	6.54e-03	0.00e+00	1.46e-11	0.00e+00	-1.65e-01	6.02e+03	5.28e-03	7.42e-03	5.48e-07	7.15e-07	0.00e+00	7.12e-01	6.21e+03	2.64e-03	6.38e-03	3.46e-09	1.07e-09	0.00e+00	4.13e-01	6.22e+03	-8.72e-03	5.39e-03	1.02e-06	8.64e-07	0.00e+00	-1.62e+00	5.86e+03	1.26e-02	1.68e-02	0.00e+00	4.94e-14	0.00e+00	7.51e-01	6.02e+03	-7.40e-04	4.51e-03	0.00e+00	2.48e-13	0.00e+00	-1.64e-01	6.21e+03	-2.56e-02	3.82e-02	0.00e+00	1.05e-06	0.00e+00	-6.70e-01	6.23e+03
6.01e+03	-9.79e-04	6.06e-03	0.00e+00	1.57e-11	0.00e+00	-1.62e-01	6.02e+03	-1.12e-02	7.22e-03	5.73e-07	7.59e-07	0.00e+00	-1.55e+00	6.21e+03	-8.71e-03	5.87e-03	2.31e-09	1.14e-09	0.00e+00	-1.48e+00	6.22e+03	6.83e-03	4.02e-03	1.13e-06	9.66e-07	0.00e+00	1.70e+00	5.86e+03	1.99e-02	1.87e-02	0.00e+00	5.32e-14	0.00e+00	1.06e+00	6.02e+03	-3.10e-04	4.77e-03	0.00e+00	2.96e-13	0.00e+00	-6.50e-02	6.21e+03	-3.75e-03	3.78e-02	-8.85e-05	1.09e-06	0.00e+00	-9.69e-02	6.23e+03
6.01e+03	2.48e-03	5.52e-03	0.00e+00	1.64e-11	0.00e+00	4.50e-01	6.02e+03	3.93e-03	7.93e-03	6.23e-07	8.05e-07	0.00e+00	4.96e-01	6.21e+03	5.58e-03	6.60e-03	3.46e-09	1.23e-09	0.00e+00	8.46e-01	6.22e+03	-3.52e-03	4.76e-03	1.24e-06	1.08e-06	0.00e+00	-7.39e-01	5.86e+03	3.59e-03	1.51e-02	0.00e+00	5.73e-14	0.00e+00	2.38e-01	6.03e+03	5.43e-04	4.58e-03	0.00e+00	3.43e-13	0.00e+00	1.19e-01	6.22e+03	5.12e-02	2.90e-02	0.00e+00	1.13e-06	0.00e+00	1.76e+00	6.23e+03
6.01e+03	-3.27e-03	5.44e-03	0.00e+00	1.70e-11	0.00e+00	-6.01e-01	6.03e+03	-8.91e-03	6.73e-03	6.73e-07	8.72e-07	0.00e+00	-1.32e+00	6.21e+03	4.16e-03	6.90e-03	3.46e-09	1.31e-09	0.00e+00	6.02e-01	6.23e+03	7.00e-03	5.49e-03	1.37e-06	1.20e-06	0.00e+00	1.27e+00	5.86e+03	-2.16e-02	1.44e-02	0.00e+00	6.18e-14	0.00e+00	-1.50e+00	6.03e+03	-1.33e-03	4.51e-03	0.00e+00	3.97e-13	0.00e+00	-2.94e-01	6.22e+03	-6.80e-03	3.00e-02	0.00e+00	1.18e-06	0.00e+00	-2.27e-01	6.24e+03
6.01e+03	1.44e-02	6.74e-03	0.00e+00	1.77e-11	0.00e+00	2.13e+00	6.03e+03	4.41e-03	7.33e-03	7.23e-07	9.44e-07	0.00e+00	6.01e-01	6.21e+03	8.48e-03	6.96e-03	-1.11e-05	1.42e-09	0.00e+00	1.22e+00	6.23e+03	-3.54e-03	5.20e-03	1.52e-06	1.34e-06	0.00e+00	-6.81e-01	5.86e+03	-7.52e-03	1.21e-02	0.00e+00	6.66e-14	0.00e+00	-6.20e-01	6.03e+03	1.32e-03	5.58e-03	0.00e+00	4.74e-13	0.00e+00	2.36e-01	6.22e+03	5.76e-03	3.11e-02	0.00e+00	1.22e-06	0.00e+00	1.85e-01	6.24e+03
6.01e+03	1.13e-03	5.48e-03	0.00e+00	1.84e-11	0.00e+00	2.07e-01	6.03e+03	-1.48e-02	7.12e-03	7.73e-07	1.00e-06	0.00e+00	-2.08e+00	6.21e+03	-7.98e-03	6.72e-03	3.46e-09	1.51e-09	0.00e+00	-1.19e+00	6.23e+03	-1.97e-03	4.98e-03	1.67e-06	1.49e-06	0.00e+00	-3.96e-01	5.87e+03	9.49e-03	1.54e-02	0.00e+00	7.18e-14	0.00e+00	6.18e-01	6.04e+03	-6.66e-03	5.98e-03	0.00e+00	5.65e-13	0.00e+00	-1.11e+00	6.23e+03	-3.48e-02	2.11e-02	0.00e+00	1.27e-06	0.00e+00	-1.65e+00	6.24e+03
6.01e+03	1.45e-02	5.83e-03	0.00e+00	1.91e-11	0.00e+00	2.49e+00	6.03e+03	5.44e-03	7.17e-03	8.35e-07	1.08e-06	0.00e+00	7.59e-01	6.22e+03	-3.02e-03	6.77e-03	3.46e-09	1.62e-09	0.00e+00	-4.46e-01	6.23e+03	-7.25e-03	4.64e-03	1.85e-06	1.62e-06	0.00e+00	-1.56e+00	5.87e+03	1.37e-02	1.60e-02	0.00e+00	7.74e-14	0.00e+00	8.56e-01	6.04e+03	1.72e-03	5.41e-03	0.00e+00	6.74e-13	0.00e+00	3.18e-01	6.23e+03	9.39e-02	3.34e-02	0.00e+00	1.32e-06	0.00e+00	2.81e+00	6.25e+03
6.01e+03	6.02e-03	5.91e-03	0.00e+00	1.99e-11	0.00e+00	1.02e+00	6.04e+03	1.16e-02	6.98e-03	8.97e-07	1.15e-06	0.00e+00	1.67e+00	6.22e+03	-1.14e-02	7.34e-03	4.62e-09	1.73e-09	0.00e+00	-1.55e+00	6.24e+03	-1.36e-03	4.72e-03	2.04e-06	1.85e-06	0.00e+00	-2.88e-01	5.87e+03	-1.90e-02	1.15e-02	0.00e+00	8.35e-14	0.00e+00	-1.65e+00	6.04e+03	-1.12e-02	5.72e-03	0.00e+00	7.81e-13	0.00e+00	-1.95e+00	6.24e+03	6.36e-03	3.65e-02	0.00e+00	1.37e-06	0.00e+00	1.74e-01	6.25e+03
6.01e+03	5.99e-03	7.57e-03	0.00e+00	2.07e-11	0.00e+00	7.92e-01	6.04e+03	2.55e-04	6.72e-03	9.60e-07	1.24e-06	0.00e+00	3.78e-02	6.22e+03	-9.56e-03	6.25e-03	4.62e-09	1.86e-09	0.00e+00	-1.53e+00	6.24e+03	1.56e-03	4.47e-03	2.26e-06	2.01e-06	0.00e+00	3.48e-01	5.87e+03	4.26e-02	1.69e-02	0.00e+00	9.00e-14	0.00e+00	2.52e+00	6.05e+03	-1.79e-03	4.68e-03	0.00e+00	9.30e-13	0.00e+00	-3.82e-01	6.24e+03	-2.87e-02	3.14e-02	0.00e+00	1.42e-06	0.00e+00	-9.14e-01	6.25e+03
6.01e+03	-4.26e-03	5.43e-03	0.00e+00	2.34e-11	0.00e+00	-7.84e-01	6.04e+03	4.76e-03	8.19e-03	1.03e-06	1.32e-06	0.00e+00	5.81e-01	6.22e+03	1.29e-02	6.32e-03	4.62e-09	1.99e-09	0.00e+00	2.04e+00	6.24e+03	5.87e-03	5.30e-03	2.50e-06	2.23e-06	0.00e+00	1.11e+00	5.88e+03	4.13e-02	1.17e-02	0.00e+00	9.70e-14	0.00e+00	3.54e+00	6.05e+03	9.63e-03	5.88e-03	0.00e+00	1.08e-12	0.00e+00	1.64e+00	6.24e+03	-2.40e-02	2.68e-02	0.00e+00	1.47e-06	0.00e+00	-8.96e-01	6.25e+03
6.02e+03	-4.25e-03	7.85e-03	0.00e+00	2.43e-11	0.00e+00	-5.42e-01	6.05e+03	4.45e-04	7.26e-03	1.10e-06	1.43e-06	0.00e+00	6.12e-02	6.22e+03	9.19e-03	7.20e-03	4.62e-09	2.11e-09	0.00e+00	1.28e+00	6.24e+03	-6.88e-03	3.95e-03	2.76e-06	2.48e-06	0.00e+00	-1.74e+00	5.88e+03	4.62e-02	1.54e-02	0.00e+00	1.05e-13	0.00e+00	2.99e+00	6.05e+03	-1.11e-02	4.67e-03	0.00e+00	1.25e-12	0.00e+00	-2.37e+00	6.25e+03	-3.15e-02	4.27e-02	0.00e+00	1.64e-06	0.00e+00	-7.39e-01	6.26e+03
6.02e+03	1.19e-03	4.74e-03	0.00e+00	2.33e-11	0.00e+00	2.51e-01	6.05e+03	5.62e-03	6.93e-03	1.47e-06	1.54e-06	0.00e+00	8.11e-01	6.22e+03	-6.55e-03	6.53e-03	5.77e-09	2.28e-09	0.00e+00	-1.00e+00	6.25e+03	-1.27e-03	5.93e-03	3.04e-06	2.75e-06	0.00e+00	-2.14e-01	5.88e+03	2.06e-02	1.54e-02	0.00e+00	1.13e-13	0.00e+00	1.33e+00	6.06e+03	-7.14e-03	6.22e-03	0.00e+00	1.48e-12	0.00e+00	-1.15e+00	6.42e+03	5.70e-03	2.93e-02	9.01e-05	8.37e-06	0.00e+00	1.92e-01	6.26e+03
6.02e+03	4.83e-03	5.86e-03	1.75e-09	2.42e-11	0.00e+00	8.25e-01	6.05e+03	-1.08e-03	7.71e-03	2.24e-06	1.67e-06	0.00e+00	-1.41e-01	6.22e+03	-5.20e-03	6.68e-03	5.77e-09	2.43e-09	0.00e+00	-7.78e-01	6.25e+03	-1.88e-03	5.67e-03	2.04e-05	3.12e-06	0.00e+00	-3.35e-01	5.88e+03	-1.64e-03	1.07e-02	0.00e+00	1.22e-13	0.00e+00	-1.53e-01	6.06e+03	-4.92e-03	6.84e-03	0.00e+00	1.76e-12	0.00e+00	-7.20e-01	6.42e+03	-2.24e-02	2.32e-02	9.41e-05	8.68e-06	0.00e+00	-9.68e-01	6.26e+03
6.02e+03	-3.73e-03	5.66e-03	0.00e+00	2.52e-11	0.00e+00	-6.59e-01	6.05e+03	5.54e-03	8.47e-03	2.39e-06	1.77e-06	0.00e+00	6.53e-01	6.22e+03	2.21e-02	7.43e-03	6.93e-09	2.61e-09	0.00e+00	2.97e+00	6.25e+03	3.81e-03	5.25e-03	2.07e-05	3.46e-06	0.00e+00	7.21e-01	5.88e+03	-4.08e-03	1.52e-02	0.00e+00	3.80e-13	0.00e+00	-2.68e-01	6.06e+03	-2.86e-03	4.57e-03	0.00e+00	2.10e-12	0.00e+00	-6.25e-01	6.42e+03	-2.36e-02	2.29e-02	1.58e-04	9.01e-06	0.00e+00	-1.04e+00	6.27e+03
6.02e+03	-3.06e-03	7.28e-03	0.00e+00	2.84e-11	0.00e+00	-4.21e-01	6.06e+03	5.02e-03	7.21e-03	2.56e-06	1.88e-06	0.00e+00	6.95e-01	6.23e+03	1.18e-02	7.34e-03	6.93e-09	2.81e-09	0.00e+00	1.61e+00	6.26e+03	-4.60e-03	4.38e-03	2.10e-05	3.83e-06	0.00e+00	-1.06e+00	5.89e+03	-4.72e-02	1.63e-02	0.00e+00	4.10e-13	0.00e+00	-2.89e+00	6.06e+03	-2.13e-03	4.55e-03	0.00e+00	2.43e-12	0.00e+00	-4.68e-01	6.43e+03	-3.71e-02	2.60e-02	1.61e-04	9.35e-06	0.00e+00	-1.43e+00	6.27e+03
6.02e+03	5.88e-03	7.10e-03	0.00e+00	2.95e-11	0.00e+00	8.28e-01	6.06e+03	1.04e-02	9.20e-03	2.73e-06	2.03e-06	0.00e+00	1.13e+00	6.23e+03	-2.31e-03	7.28e-03	6.93e-09	3.00e-09	0.00e+00	-3.18e-01	6.26e+03	3.92e-03	4.71e-03	4.51e-06	4.24e-06	0.00e+00	8.32e-01	5.89e+03	-8.23e-03	1.59e-02	0.00e+00	4.41e-13	0.00e+00	-5.19e-01	6.07e+03	4.84e-03	4.46e-03	0.00e+00	2.88e-12	0.00e+00	1.09e+00	6.43e+03	-5.92e-03	2.22e-02	1.05e-04	9.70e-06	0.00e+00	-2.71e-01	6.27e+03
6.02e+03	-5.96e-03	6.72e-03	1.75e-09	3.07e-11	0.00e+00	-8.86e-01	6.06e+03	4.51e-03	7.27e-03	2.93e-06	2.19e-06	0.00e+00	6.20e-01	6.23e+03	4.05e-03	6.21e-03	8.08e-09	3.23e-09	0.00e+00	6.53e-01	6.26e+03	4.13e-03	4.03e-03	4.98e-06	4.70e-06	0.00e+00	1.02e+00	5.89e+03	-1.45e-02	1.74e-02	0.00e+00	4.76e-13	0.00e+00	-8.34e-01	6.07e+03	-1.83e-03	5.96e-03	0.00e+00	3.34e-12	0.00e+00	-3.06e-01	6.43e+03	-1.98e-04	2.84e-02	4.94e-05	1.01e-05	0.00e+00	-8.73e-03	6.27e+03
6.02e+03	5.12e-03	5.15e-03	0.00e+00	3.20e-11	0.00e+00	9.93e-01	6.06e+03	-1.04e-02	8.34e-03	3.13e-06	2.32e-06	0.00e+00	-1.24e+00	6.23e+03	-4.00e-03	7.68e-03	8.08e-09	3.44e-09	0.00e+00	-5.22e-01	6.27e+03	-6.65e-03	5.03e-03	-1.05e-05	5.75e-06	0.00e+00	-1.32e+00	5.89e+03	1.00e-02	1.21e-02	0.00e+00	5.12e-13	0.00e+00	8.28e-01	6.07e+03	-5.61e-03	5.39e-03	0.00e+00	3.96e-12	0.00e+00	-1.04e+00	6.44e+03	-8.68e-03	2.03e-02	1.12e-04	1.04e-05	0.00e+00	-4.34e-01	6.28e+03
6.02e+03	7.00e-03	6.71e-03	0.00e+00	3.32e-11	0.00e+00	1.04e+00	6.07e+03	4.52e-03	7.36e-03	3.34e-06	2.50e-06	0.00e+00	6.14e-01	6.23e+03	4.89e-04	6.56e-03	9.24e-09	3.70e-09	0.00e+00	7.46e-02	6.27e+03	5.45e-03	4.96e-03	6.74e-06	6.36e-06	0.00e+00	1.10e+00	5.90e+03	-1.32e-03	1.27e-02	0.00e+00	5.52e-13	0.00e+00	-1.04e-01	6.08e+03	1.78e-03	5.70e-03	0.00e+00	4.70e-12	0.00e+00	3.12e-01	6.44e+03	-1.22e-02	2.06e-02	1.16e-04	1.08e-05	0.00e+00	-5.95e-01	6.28e+03
6.02e+03	-3.09e-03	5.04e-03	0.00e+00	3.46e-11	0.00e+00	-6.14e-01	6.07e+03	1.26e-02	7.58e-03	3.56e-06	2.70e-06	0.00e+00	1.66e+00	6.23e+03	1.87e-02	6.37e-03	1.04e-08	3.94e-09	0.00e+00	2.93e+00	6.40e+03	8.82e-03	4.29e-03	9.75e-04	9.47e-04	0.00e+00	1.83e+00	5.90e+03	1.50e-02	1.26e-02	0.00e+00	5.94e-13	0.00e+00	1.19e+00	6.08e+03	-7.06e-04	5.56e-03	0.00e+00	5.57e-12	0.00e+00	-1.27e-01	6.44e+03	2.22e-02	3.24e-02	6.16e-05	1.13e-05	0.00e+00	6.84e-01	6.28e+03
6.03e+03	8.46e-03	5.91e-03	1.75e-09	3.59e-11	0.00e+00	1.43e+00	6.07e+03	-4.31e-03	6.42e-03	3.81e-06	2.91e-06	0.00e+00	-6.72e-01	6.23e+03	-1.78e-02	7.53e-03	1.04e-08	4.20e-09	0.00e+00	-2.36e+00	6.40e+03	3.63e-04	4.61e-03	1.07e-03	1.05e-03	0.00e+00	-1.53e-01	5.90e+03	3.60e-02	1.82e-02	0.00e+00	6.40e-13	0.00e+00	1.97e+00	6.08e+03	1.55e-02	5.58e-03	0.00e+00	6.45e-12	0.00e+00	2.77e+00	6.45e+03	2.94e-02	2.73e-02	1.22e-04	1.17e-05	0.00e+00	1.07e+00	6.29e+03
6.03e+03	7.01e-03	6.10e-03	0.00e+00	3.74e-11	0.00e+00	1.15e+00	6.08e+03	-6.61e-03	7.03e-03	4.09e-06	3.09e-06	0.00e+00	-9.40e-01	6.23e+03	-5.16e-03	7.05e-03	1.15e-08	4.52e-09	0.00e+00	-7.32e-01	6.40e+03	-7.17e-03	5.68e-03	1.19e-03	1.16e-03	0.00e+00	-1.47e+00	5.90e+03	1.54e-02	1.45e-02	0.00e+00	6.90e-13	0.00e+00	1.06e+00	6.09e+03	1.14e-02	5.95e-03	0.00e+00	7.64e-12	0.00e+00	1.91e+00	6.45e+03	2.07e-02	2.92e-02	6.93e-05	1.21e-05	0.00e+00	7.05e-01	6.29e+03
6.03e+03	-9.97e-03	7.24e-03	0.00e+00	3.89e-11	0.00e+00	-1.38e+00	6.08e+03	9.30e-04	7.59e-03	4.36e-06	3.33e-06	0.00e+00	1.22e-01	6.24e+03	8.47e-03	6.27e-03	1.15e-08	4.81e-09	0.00e+00	1.35e+00	6.41e+03	8.15e-03	5.13e-03	1.29e-03	1.28e-03	0.00e+00	1.34e+00	5.90e+03	-2.06e-03	1.35e-02	0.00e+00	7.43e-13	0.00e+00	-1.53e-01	6.09e+03	9.61e-03	6.99e-03	0.00e+00	8.86e-12	0.00e+00	1.38e+00	6.46e+03	-1.01e-02	2.21e-02	7.37e-05	1.26e-05	0.00e+00	-4.61e-01	6.29e+03
6.03e+03	8.81e-03	4.60e-03	0.00e+00	4.04e-11	0.00e+00	1.92e+00	6.08e+03	3.96e-03	7.39e-03	4.66e-06	3.54e-06	0.00e+00	5.36e-01	6.24e+03	1.14e-03	6.61e-03	1.27e-08	5.18e-09	0.00e+00	1.73e-01	6.41e+03	4.87e-03	5.66e-03	1.43e-03	1.42e-03	0.00e+00	6.07e-01	5.91e+03	-2.08e-02	1.22e-02	0.00e+00	8.01e-13	0.00e+00	-1.71e+00	6.09e+03	4.34e-03	7.30e-03	0.00e+00	1.05e-11	0.00e+00	5.95e-01	6.46e+03	1.90e-02	2.31e-02	1.33e-04	1.31e-05	0.00e+00	8.17e-01	6.29e+03
6.03e+03	4.24e-03	5.04e-03	0.00e+00	4.20e-11	0.00e+00	8.40e-01	6.08e+03	-5.65e-03	6.70e-03	4.96e-06	3.81e-06	0.00e+00	-8.44e-01	6.24e+03	-6.59e-04	5.41e-03	1.27e-08	5.52e-09	0.00e+00	-1.22e-01	6.41e+03	-7.19e-04	5.45e-03	1.60e-03	1.58e-03	0.00e+00	-4.26e-01	5.91e+03	1.30e-02	1.59e-02	0.00e+00	8.63e-13	0.00e+00	8.16e-01	6.10e+03	-1.63e-04	7.96e-03	0.00e+00	1.24e-11	0.00e+00	-2.04e-02	6.46e+03	2.88e-02	2.44e-02	8.20e-05	1.36e-05	1.68e-44	1.18e+00	6.30e+03
6.03e+03	2.74e-03	4.57e-03	0.00e+00	4.71e-11	0.00e+00	6.00e-01	6.09e+03	5.50e-03	7.67e-03	5.31e-06	4.11e-06	0.00e+00	7.16e-01	6.24e+03	-7.09e-03	6.87e-03	1.39e-08	5.94e-09	0.00e+00	-1.03e+00	6.42e+03	2.07e-03	4.61e-03	1.78e-03	1.75e-03	0.00e+00	6.37e-02	5.91e+03	-8.83e-03	1.33e-02	0.00e+00	9.30e-13	0.00e+00	-6.65e-01	6.10e+03	-2.01e-03	7.55e-03	0.00e+00	1.47e-11	0.00e+00	-2.66e-01	6.47e+03	-4.28e-02	2.58e-02	1.42e-04	1.43e-05	1.76e-41	-1.66e+00	6.30e+03
6.03e+03	5.07e-03	4.93e-03	1.75e-09	4.90e-11	0.00e+00	1.03e+00	6.09e+03	-1.12e-02	6.82e-03	5.67e-06	4.43e-06	0.00e+00	-1.65e+00	6.24e+03	-1.17e-03	6.21e-03	1.50e-08	6.39e-09	0.00e+00	-1.89e-01	6.42e+03	3.59e-03	4.52e-03	1.96e-03	1.94e-03	0.00e+00	3.61e-01	5.91e+03	3.05e-02	1.26e-02	0.00e+00	1.00e-12	0.00e+00	2.43e+00	6.10e+03	-3.89e-03	7.00e-03	0.00e+00	1.73e-11	0.00e+00	-5.56e-01	6.47e+03	-2.11e-02	2.43e-02	9.38e-05	1.53e-05	1.37e-38	-8.71e-01	6.30e+03
6.03e+03	6.01e-04	5.38e-03	0.00e+00	5.10e-11	0.00e+00	1.12e-01	6.09e+03	2.62e-03	7.44e-03	6.07e-06	4.70e-06	0.00e+00	3.51e-01	6.24e+03	-8.81e-03	7.63e-03	1.62e-08	6.80e-09	0.00e+00	-1.15e+00	6.42e+03	5.97e-04	5.36e-03	2.41e-03	2.38e-03	0.00e+00	-3.38e-01	5.92e+03	-3.07e-02	1.27e-02	0.00e+00	1.08e-12	0.00e+00	-2.42e+00	6.10e+03	8.32e-03	6.86e-03	0.00e+00	2.01e-11	0.00e+00	1.21e+00	6.47e+03	5.79e-03	3.37e-02	1.90e-04	1.70e-05	8.17e-36	1.66e-01	6.31e+03
6.03e+03	-1.59e-02	5.16e-03	0.00e+00	5.30e-11	0.00e+00	-3.07e+00	6.09e+03	4.03e-03	7.94e-03	6.48e-06	5.06e-06	0.00e+00	5.07e-01	6.24e+03	-5.27e-03	6.25e-03	1.73e-08	7.32e-09	0.00e+00	-8.43e-01	6.43e+03	9.42e-03	6.29e-03	2.66e-03	2.65e-03	0.00e+00	1.07e+00	5.92e+03	-1.69e-02	1.30e-02	0.00e+00	1.16e-12	0.00e+00	-1.30e+00	6.11e+03	1.20e-02	8.81e-03	0.00e+00	2.38e-11	0.00e+00	1.36e+00	6.48e+03	5.24e-03	2.53e-02	2.44e-04	2.09e-05	3.74e-33	1.98e-01	6.31e+03
6.04e+03	9.71e-04	5.91e-03	0.00e+00	5.51e-11	0.00e+00	1.64e-01	6.10e+03	-1.38e-02	9.32e-03	2.03e-05	5.45e-06	0.00e+00	-1.49e+00	6.24e+03	3.13e-04	6.70e-03	1.85e-08	7.80e-09	0.00e+00	4.67e-02	6.43e+03	5.38e-03	5.46e-03	2.95e-03	2.93e-03	0.00e+00	4.46e-01	5.92e+03	5.89e-03	1.23e-02	0.00e+00	1.25e-12	0.00e+00	4.79e-01	6.11e+03	1.79e-02	7.79e-03	0.00e+00	2.81e-11	0.00e+00	2.29e+00	6.48e+03	1.76e-02	2.40e-02	3.16e-04	3.31e-05	1.31e-30	7.22e-01	6.31e+03
6.04e+03	2.69e-03	5.89e-03	0.00e+00	5.73e-11	0.00e+00	4.56e-01	6.10e+03	-1.51e-02	7.07e-03	7.40e-06	5.86e-06	0.00e+00	-2.14e+00	6.25e+03	1.64e-03	6.09e-03	1.96e-08	8.31e-09	0.00e+00	2.69e-01	6.43e+03	-3.60e-03	6.97e-03	3.54e-03	3.61e-03	0.00e+00	-1.02e+00	5.92e+03	-1.46e-03	1.34e-02	0.00e+00	1.35e-12	0.00e+00	-1.09e-01	6.11e+03	1.12e-02	8.05e-03	0.00e+00	3.31e-11	0.00e+00	1.39e+00	6.49e+03	5.64e-02	1.70e-02	3.69e-04	5.85e-05	3.52e-28	3.30e+00	6.31e+03
6.04e+03	-9.77e-03	7.68e-03	0.00e+00	5.96e-11	0.00e+00	-1.27e+00	6.10e+03	1.84e-04	7.26e-03	7.93e-06	6.31e-06	0.00e+00	2.42e-02	6.25e+03	-8.47e-03	6.04e-03	2.08e-08	8.94e-09	0.00e+00	-1.40e+00	6.44e+03	3.55e-03	4.70e-03	3.93e-03	4.01e-03	0.00e+00	-7.94e-02	5.92e+03	1.49e-02	1.38e-02	0.00e+00	1.46e-12	0.00e+00	1.08e+00	6.12e+03	-3.59e-03	6.90e-03	0.00e+00	3.91e-11	0.00e+00	-5.20e-01	6.49e+03	1.50e-04	2.82e-02	4.36e-04	1.17e-04	7.25e-26	-1.02e-02	6.32e+03
6.04e+03	-7.13e-03	7.66e-03	0.00e+00	6.20e-11	0.00e+00	-9.32e-01	6.11e+03	7.43e-03	1.04e-02	8.46e-06	6.70e-06	0.00e+00	7.12e-01	6.25e+03	-1.10e-03	5.81e-03	2.31e-08	9.52e-09	0.00e+00	-1.90e-01	6.44e+03	7.46e-03	6.28e-03	4.34e-03	4.44e-03	0.00e+00	4.96e-01	5.93e+03	3.55e-02	1.47e-02	0.00e+00	1.57e-12	0.00e+00	2.41e+00	6.12e+03	-5.62e-03	7.10e-03	0.00e+00	4.53e-11	0.00e+00	-7.92e-01	6.49e+03	2.73e-02	2.61e-02	4.95e-04	2.47e-04	1.14e-23	1.03e+00	6.32e+03
6.04e+03	-1.55e-03	5.66e-03	0.00e+00	6.45e-11	0.00e+00	-2.74e-01	6.11e+03	1.30e-02	8.40e-03	9.05e-06	7.21e-06	0.00e+00	1.55e+00	6.25e+03	7.96e-04	5.98e-03	2.31e-08	1.02e-08	0.00e+00	1.33e-01	6.44e+03	-2.62e-03	5.71e-03	4.85e-03	4.92e-03	0.00e+00	-1.31e+00	5.93e+03	-2.89e-04	1.21e-02	0.00e+00	1.69e-12	0.00e+00	-2.39e-02	6.12e+03	-1.44e-02	5.47e-03	0.00e+00	5.35e-11	0.00e+00	-2.63e+00	6.50e+03	-4.31e-02	2.63e-02	9.00e-04	5.10e-04	1.38e-21	-1.67e+00	6.32e+03
6.04e+03	-7.19e-04	5.55e-03	0.00e+00	6.71e-11	0.00e+00	-1.29e-01	6.11e+03	1.55e-02	7.90e-03	9.66e-06	7.66e-06	0.00e+00	1.96e+00	6.25e+03	-1.30e-02	6.45e-03	2.54e-08	1.09e-08	0.00e+00	-2.02e+00	6.45e+03	5.08e-03	5.30e-03	5.43e-03	5.46e-03	0.00e+00	-6.64e-02	5.93e+03	-1.86e-02	1.97e-02	0.00e+00	1.82e-12	0.00e+00	-9.45e-01	6.13e+03	8.66e-03	5.82e-03	0.00e+00	6.31e-11	0.00e+00	1.49e+00	6.50e+03	8.27e-03	2.80e-02	1.81e-03	1.07e-03	1.28e-19	2.31e-01	6.33e+03
6.04e+03	-1.12e-02	7.71e-03	0.00e+00	6.98e-11	0.00e+00	-1.45e+00	6.11e+03	1.89e-03	8.77e-03	1.03e-05	8.24e-06	0.00e+00	2.14e-01	6.25e+03	-1.23e-02	7.40e-03	2.77e-08	1.17e-08	0.00e+00	-1.66e+00	6.45e+03	1.46e-03	4.76e-03	6.02e-03	6.04e-03	0.00e+00	-9.58e-01	5.93e+03	2.45e-02	1.11e-02	0.00e+00	1.96e-12	0.00e+00	2.22e+00	6.13e+03	1.09e-02	5.46e-03	0.00e+00	7.44e-11	0.00e+00	1.99e+00	6.50e+03	-1.48e-02	1.95e-02	3.21e-03	2.20e-03	9.10e-18	-9.22e-01	6.33e+03
6.04e+03	9.81e-03	5.87e-03	0.00e+00	7.78e-11	0.00e+00	1.67e+00	6.12e+03	-3.99e-03	8.72e-03	1.11e-05	8.96e-06	0.00e+00	-4.59e-01	6.25e+03	-8.13e-03	6.53e-03	2.89e-08	1.26e-08	0.00e+00	-1.24e+00	6.46e+03	1.52e-02	3.80e-03	8.17e-03	8.22e-03	0.00e+00	1.84e+00	5.94e+03	5.51e-03	1.04e-02	0.00e+00	2.12e-12	0.00e+00	5.29e-01	6.13e+03	-1.42e-02	5.90e-03	0.00e+00	8.77e-11	0.00e+00	-2.41e+00	6.51e+03	3.58e-02	2.52e-02	5.22e-03	4.31e-03	4.95e-16	1.21e+00	6.33e+03
6.04e+03	5.24e-03	6.49e-03	0.00e+00	8.09e-11	0.00e+00	8.07e-01	6.12e+03	-1.15e-02	6.61e-03	1.18e-05	9.52e-06	0.00e+00	-1.74e+00	6.25e+03	5.19e-03	6.42e-03	3.12e-08	1.34e-08	0.00e+00	8.08e-01	6.46e+03	6.21e-03	5.87e-03	9.06e-03	9.09e-03	0.00e+00	-4.86e-01	5.94e+03	-9.60e-03	1.16e-02	0.00e+00	2.28e-12	0.00e+00	-8.29e-01	6.14e+03	1.63e-02	5.44e-03	0.00e+00	1.03e-10	0.00e+00	3.00e+00	6.51e+03	6.96e-03	2.40e-02	9.18e-03	8.01e-03	2.07e-14	-9.24e-02	6.33e+03
6.04e+03	1.24e-02	6.06e-03	0.00e+00	8.41e-11	0.00e+00	2.05e+00	6.12e+03	-1.24e-02	7.92e-03	1.27e-05	1.02e-05	0.00e+00	-1.57e+00	6.26e+03	-1.91e-03	6.52e-03	3.35e-08	1.44e-08	0.00e+00	-2.92e-01	6.46e+03	-5.45e-04	7.68e-03	1.00e-02	1.01e-02	0.00e+00	-1.38e+00	5.94e+03	2.04e-02	1.32e-02	0.00e+00	2.46e-12	0.00e+00	1.55e+00	6.14e+03	6.50e-03	5.35e-03	0.00e+00	1.22e-10	0.00e+00	1.21e+00	6.51e+03	-2.62e-02	1.56e-02	1.54e-02	1.42e-02	6.60e-13	-2.66e+00	6.34e+03
6.05e+03	9.25e-03	4.75e-03	0.00e+00	8.75e-11	0.00e+00	1.95e+00	6.13e+03	-2.54e-03	8.07e-03	1.35e-05	1.09e-05	0.00e+00	-3.16e-01	6.26e+03	6.63e-03	6.20e-03	3.46e-08	1.54e-08	0.00e+00	1.07e+00	6.46e+03	1.47e-02	6.10e-03	1.11e-02	1.12e-02	0.00e+00	5.82e-01	5.94e+03	-6.81e-04	1.85e-02	0.00e+00	2.65e-12	0.00e+00	-3.68e-02	6.14e+03	-5.93e-03	4.52e-03	0.00e+00	1.43e-10	0.00e+00	-1.31e+00	6.52e+03	2.24e-02	1.77e-02	2.52e-02	2.40e-02	1.62e-11	-1.58e-01	6.34e+03
6.05e+03	-8.19e-03	4.70e-03	0.00e+00	9.47e-11	0.00e+00	-1.74e+00	6.13e+03	-3.40e-03	7.22e-03	1.45e-05	1.17e-05	0.00e+00	-4.73e-01	6.26e+03	8.25e-04	6.38e-03	3.70e-08	1.65e-08	0.00e+00	1.29e-01	6.47e+03	9.50e-03	3.93e-03	1.23e-02	1.24e-02	0.00e+00	-7.15e-01	5.94e+03	-2.34e-02	1.17e-02	0.00e+00	2.86e-12	0.00e+00	-1.99e+00	6.15e+03	-1.49e-02	4.01e-03	0.00e+00	1.69e-10	0.00e+00	-3.72e+00	6.52e+03	5.30e-02	3.38e-02	4.03e-02	3.93e-02	3.03e-10	3.75e-01	6.34e+03
6.05e+03	-5.06e-03	6.12e-03	1.75e-09	9.85e-11	0.00e+00	-8.26e-01	6.13e+03	-2.58e-03	6.75e-03	1.55e-05	1.26e-05	0.00e+00	-3.85e-01	6.26e+03	-1.39e-03	6.10e-03	4.04e-08	1.76e-08	0.00e+00	-2.28e-01	6.47e+03	7.77e-03	4.11e-03	1.37e-02	1.37e-02	0.00e+00	-1.43e+00	5.95e+03	-1.15e-02	1.19e-02	0.00e+00	3.08e-12	0.00e+00	-9.70e-01	6.15e+03	-3.78e-03	4.66e-03	0.00e+00	1.99e-10	0.00e+00	-8.11e-01	6.53e+03	7.06e-02	2.80e-02	6.23e-02	6.10e-02	4.37e-09	2.99e-01	6.35e+03
6.05e+03	5.48e-03	5.87e-03	0.00e+00	1.02e-10	0.00e+00	9.34e-01	6.13e+03	1.06e-03	6.96e-03	1.65e-05	1.35e-05	0.00e+00	1.49e-01	6.26e+03	-1.19e-02	6.02e-03	4.16e-08	1.89e-08	0.00e+00	-1.97e+00	6.47e+03	6.97e-03	4.74e-03	1.51e-02	1.52e-02	0.00e+00	-1.72e+00	5.95e+03	-3.77e-02	1.65e-02	0.00e+00	3.32e-12	0.00e+00	-2.28e+00	6.15e+03	-9.87e-03	4.04e-03	0.00e+00	2.30e-10	0.00e+00	-2.44e+00	6.53e+03	3.19e-02	3.18e-02	9.28e-02	9.10e-02	4.81e-08	-1.91e+00	6.35e+03
6.05e+03	-3.06e-03	6.67e-03	0.00e+00	1.07e-10	0.00e+00	-4.58e-01	6.14e+03	-3.58e-03	7.19e-03	1.77e-05	1.45e-05	0.00e+00	-5.01e-01	6.26e+03	1.46e-03	6.84e-03	4.50e-08	2.02e-08	0.00e+00	2.13e-01	6.48e+03	2.03e-02	6.53e-03	1.68e-02	1.68e-02	0.00e+00	5.38e-01	5.95e+03	-2.04e-02	1.67e-02	0.00e+00	3.58e-12	0.00e+00	-1.22e+00	6.15e+03	-7.77e-03	5.43e-03	1.61e-09	2.71e-10	0.00e+00	-1.43e+00	6.53e+03	1.14e-01	2.43e-02	1.35e-01	1.31e-01	4.07e-07	-8.46e-01	6.35e+03
6.05e+03	1.61e-03	6.47e-03	0.00e+00	1.18e-10	0.00e+00	2.48e-01	6.14e+03	1.28e-03	7.20e-03	1.89e-05	1.56e-05	0.00e+00	1.76e-01	6.26e+03	1.24e-02	6.75e-03	4.85e-08	2.17e-08	0.00e+00	1.83e+00	6.48e+03	1.93e-02	4.58e-03	1.86e-02	1.86e-02	0.00e+00	1.55e-01	5.95e+03	1.21e-02	1.39e-02	0.00e+00	3.86e-12	0.00e+00	8.68e-01	6.16e+03	3.28e-03	4.96e-03	0.00e+00	3.24e-10	0.00e+00	6.63e-01	6.54e+03	2.24e-01	3.53e-02	1.99e-01	1.81e-01	2.63e-06	7.12e-01	6.35e+03
6.05e+03	-7.03e-03	5.07e-03	0.00e+00	1.23e-10	0.00e+00	-1.39e+00	6.14e+03	6.00e-03	6.76e-03	2.02e-05	1.67e-05	0.00e+00	8.85e-01	6.26e+03	9.38e-03	6.77e-03	5.08e-08	2.31e-08	0.00e+00	1.39e+00	6.48e+03	1.80e-02	5.04e-03	2.05e-02	2.05e-02	0.00e+00	-4.97e-01	5.96e+03	3.77e-02	1.25e-02	0.00e+00	4.17e-12	0.00e+00	3.02e+00	6.16e+03	-9.23e-03	5.62e-03	0.00e+00	3.81e-10	0.00e+00	-1.64e+00	6.54e+03	2.83e-01	3.45e-02	3.02e-01	2.39e-01	1.31e-05	-5.72e-01	6.36e+03
6.05e+03	7.70e-03	8.19e-03	0.00e+00	1.28e-10	0.00e+00	9.40e-01	6.14e+03	7.56e-03	6.75e-03	2.17e-05	1.78e-05	0.00e+00	1.12e+00	6.27e+03	-2.24e-02	5.64e-03	5.43e-08	2.48e-08	0.00e+00	-3.97e+00	6.48e+03	1.99e-02	4.94e-03	2.28e-02	2.27e-02	0.00e+00	-5.73e-01	5.96e+03	-1.48e-02	1.41e-02	0.00e+00	4.49e-12	0.00e+00	-1.05e+00	6.16e+03	-3.49e-03	5.19e-03	0.00e+00	4.48e-10	0.00e+00	-6.73e-01	6.54e+03	4.47e-01	2.72e-02	4.32e-01	3.06e-01	4.96e-05	5.47e-01	6.36e+03
6.06e+03	3.20e-03	5.67e-03	0.00e+00	1.33e-10	0.00e+00	5.64e-01	6.15e+03	9.60e-03	7.81e-03	2.32e-05	1.91e-05	0.00e+00	1.23e+00	6.27e+03	-2.51e-03	7.34e-03	5.89e-08	2.67e-08	0.00e+00	-3.42e-01	6.49e+03	3.67e-02	6.84e-03	2.51e-02	2.52e-02	0.00e+00	1.69e+00	5.96e+03	-4.17e-04	1.06e-02	0.00e+00	4.85e-12	0.00e+00	-3.95e-02	6.17e+03	3.07e-03	4.10e-03	1.61e-09	5.19e-10	0.00e+00	7.49e-01	6.55e+03	5.84e-01	4.02e-02	5.19e-01	3.75e-01	3.62e-03	1.64e+00	6.36e+03
6.06e+03	9.86e-03	5.79e-03	0.00e+00	1.38e-10	0.00e+00	1.70e+00	6.15e+03	-7.64e-04	6.34e-03	2.48e-05	2.07e-05	0.00e+00	-1.24e-01	6.27e+03	-3.55e-03	6.89e-03	6.12e-08	2.84e-08	0.00e+00	-5.15e-01	6.49e+03	1.95e-02	5.29e-03	2.78e-02	2.78e-02	0.00e+00	-1.57e+00	5.96e+03	-1.74e-02	1.58e-02	0.00e+00	8.52e-12	0.00e+00	-1.11e+00	6.17e+03	-3.03e-03	6.48e-03	1.61e-09	6.10e-10	0.00e+00	-4.67e-01	6.55e+03	5.70e-01	3.91e-02	5.84e-01	4.42e-01	4.31e-02	-3.47e-01	6.37e+03
6.06e+03	-5.44e-03	5.52e-03	0.00e+00	1.53e-10	0.00e+00	-9.87e-01	6.15e+03	2.85e-03	7.86e-03	2.65e-05	2.22e-05	0.00e+00	3.60e-01	6.27e+03	1.56e-02	7.54e-03	6.58e-08	3.06e-08	0.00e+00	2.06e+00	6.49e+03	4.08e-02	4.59e-03	3.08e-02	3.08e-02	0.00e+00	2.19e+00	5.96e+03	1.45e-02	1.32e-02	0.00e+00	9.18e-12	0.00e+00	1.10e+00	6.17e+03	1.64e-03	5.25e-03	0.00e+00	7.27e-10	0.00e+00	3.12e-01	6.55e+03	7.70e-01	3.36e-02	7.29e-01	4.99e-01	1.92e-01	1.23e+00	6.37e+03
6.06e+03	5.24e-03	4.73e-03	0.00e+00	1.59e-10	0.00e+00	1.11e+00	6.16e+03	-7.37e-03	7.24e-03	2.83e-05	2.38e-05	0.00e+00	-1.02e+00	6.27e+03	-1.28e-03	6.47e-03	7.04e-08	3.28e-08	0.00e+00	-1.98e-01	6.49e+03	3.40e-02	4.34e-03	3.40e-02	3.41e-02	0.00e+00	-1.35e-02	5.97e+03	3.19e-03	1.21e-02	0.00e+00	9.90e-12	0.00e+00	2.64e-01	6.18e+03	1.59e-03	4.74e-03	1.61e-09	8.54e-10	0.00e+00	3.35e-01	6.56e+03	9.57e-01	4.46e-02	9.70e-01	5.44e-01	4.16e-01	-2.74e-01	6.37e+03
6.06e+03	-8.11e-04	5.83e-03	0.00e+00	1.56e-10	0.00e+00	-1.39e-01	6.16e+03	9.34e-04	6.65e-03	3.03e-05	2.53e-05	0.00e+00	1.36e-01	6.40e+03	-7.92e-03	6.35e-03	4.08e-05	3.62e-05	0.00e+00	-1.25e+00	6.50e+03	4.09e-02	8.01e-03	3.76e-02	3.77e-02	0.00e+00	4.12e-01	5.97e+03	-2.74e-04	1.81e-02	0.00e+00	1.07e-11	0.00e+00	-1.51e-02	6.18e+03	3.18e-03	4.92e-03	0.00e+00	1.00e-09	0.00e+00	6.47e-01	6.56e+03	1.00e+00	4.87e-02	1.05e+00	5.69e-01	4.83e-01	-1.07e+00	6.38e+03
6.06e+03	1.16e-03	6.74e-03	0.00e+00	1.62e-10	0.00e+00	1.72e-01	6.16e+03	-1.46e-03	8.12e-03	3.24e-05	2.72e-05	0.00e+00	-1.83e-01	6.40e+03	1.94e-02	6.22e-03	3.56e-05	3.87e-05	0.00e+00	3.11e+00	6.50e+03	4.40e-02	6.94e-03	4.17e-02	4.17e-02	0.00e+00	3.45e-01	5.97e+03	-1.40e-02	1.26e-02	0.00e+00	1.15e-11	0.00e+00	-1.11e+00	6.18e+03	2.54e-03	5.23e-03	1.61e-09	1.18e-09	0.00e+00	4.86e-01	6.57e+03	9.28e-01	3.75e-02	8.84e-01	5.73e-01	3.09e-01	1.18e+00	6.38e+03
6.06e+03	4.61e-03	5.60e-03	0.00e+00	1.86e-10	0.00e+00	8.24e-01	6.16e+03	-1.49e-02	6.47e-03	3.47e-05	2.92e-05	0.00e+00	-2.31e+00	6.40e+03	9.92e-03	6.26e-03	3.86e-05	4.14e-05	0.00e+00	1.58e+00	6.50e+03	4.98e-02	6.20e-03	4.61e-02	4.61e-02	0.00e+00	6.00e-01	5.97e+03	4.94e-03	9.85e-03	0.00e+00	1.24e-11	0.00e+00	5.02e-01	6.19e+03	6.94e-03	5.61e-03	1.61e-09	1.38e-09	0.00e+00	1.24e+00	6.57e+03	6.60e-01	4.51e-02	6.80e-01	5.54e-01	1.04e-01	-4.34e-01	6.38e+03
6.06e+03	8.28e-03	5.29e-03	0.00e+00	1.93e-10	0.00e+00	1.57e+00	6.17e+03	-2.47e-04	6.55e-03	3.71e-05	3.13e-05	0.00e+00	-4.33e-02	6.40e+03	1.91e-02	6.48e-03	4.18e-05	4.42e-05	0.00e+00	2.94e+00	6.51e+03	4.93e-02	1.05e-02	5.10e-02	5.10e-02	1.96e-44	-1.57e-01	5.98e+03	-5.81e-03	1.43e-02	0.00e+00	1.34e-11	0.00e+00	-4.07e-01	6.19e+03	1.09e-02	5.17e-03	1.61e-09	1.62e-09	0.00e+00	2.10e+00	6.57e+03	5.81e-01	4.42e-02	6.22e-01	5.15e-01	1.73e-02	-9.31e-01	6.38e+03
6.06e+03	4.34e-03	5.77e-03	1.75e-09	2.01e-10	0.00e+00	7.53e-01	6.17e+03	-5.81e-03	7.71e-03	3.97e-05	3.36e-05	0.00e+00	-7.59e-01	6.40e+03	-2.31e-03	5.85e-03	4.52e-05	4.73e-05	0.00e+00	-4.02e-01	6.51e+03	5.38e-02	5.69e-03	6.25e-02	6.24e-02	1.71e-37	-1.54e+00	5.98e+03	-2.93e-03	1.21e-02	0.00e+00	1.44e-11	0.00e+00	-2.42e-01	6.19e+03	4.48e-03	5.41e-03	1.61e-09	1.91e-09	0.00e+00	8.27e-01	6.58e+03	6.25e-01	5.67e-02	7.10e-01	4.62e-01	7.78e-04	-1.50e+00	6.39e+03
6.07e+03	-1.08e-02	4.69e-03	0.00e+00	2.21e-10	0.00e+00	-2.31e+00	6.17e+03	3.88e-03	6.87e-03	3.02e-05	3.60e-05	0.00e+00	5.60e-01	6.40e+03	3.44e-03	6.62e-03	4.89e-05	5.07e-05	0.00e+00	5.12e-01	6.51e+03	7.01e-02	6.29e-03	6.92e-02	6.93e-02	2.93e-34	1.37e-01	5.98e+03	1.68e-04	1.54e-02	0.00e+00	1.55e-11	0.00e+00	1.09e-02	6.20e+03	1.22e-04	4.61e-03	1.61e-09	2.24e-09	0.00e+00	2.65e-02	6.58e+03	8.36e-01	3.75e-02	8.04e-01	3.96e-01	1.38e-05	8.40e-01	6.39e+03
6.07e+03	-6.99e-03	5.58e-03	0.00e+00	2.30e-10	0.00e+00	-1.25e+00	6.17e+03	-4.75e-03	6.74e-03	4.53e-05	3.86e-05	0.00e+00	-7.11e-01	6.40e+03	5.58e-03	6.50e-03	5.28e-05	5.42e-05	0.00e+00	8.51e-01	6.52e+03	7.22e-02	1.03e-02	7.68e-02	7.69e-02	3.43e-31	-4.45e-01	5.98e+03	-2.00e-03	1.48e-02	0.00e+00	1.67e-11	0.00e+00	-1.35e-01	6.20e+03	-1.92e-02	6.82e-03	3.22e-09	2.63e-09	0.00e+00	-2.82e+00	6.58e+03	6.97e-01	4.02e-02	7.03e-01	3.26e-01	2.80e-06	-1.42e-01	6.39e+03
6.07e+03	-6.76e-05	5.95e-03	1.75e-09	2.49e-10	0.00e+00	-1.14e-02	6.18e+03	8.40e-03	7.40e-03	3.64e-05	4.14e-05	0.00e+00	1.13e+00	6.41e+03	-1.09e-02	6.46e-03	5.70e-05	5.81e-05	0.00e+00	-1.70e+00	6.52e+03	9.61e-02	7.38e-03	8.54e-02	8.54e-02	2.72e-28	1.44e+00	5.98e+03	3.02e-02	1.04e-02	0.00e+00	1.81e-11	0.00e+00	2.92e+00	6.20e+03	5.95e-03	6.99e-03	3.22e-09	3.08e-09	0.00e+00	8.52e-01	6.59e+03	4.34e-01	3.23e-02	4.53e-01	2.60e-01	4.37e-07	-6.12e-01	6.40e+03
6.07e+03	-1.28e-02	6.38e-03	7.18e-06	2.59e-10	0.00e+00	-2.01e+00	6.18e+03	-9.09e-03	7.02e-03	3.98e-05	4.44e-05	0.00e+00	-1.30e+00	6.41e+03	-6.84e-03	6.85e-03	6.14e-05	6.22e-05	0.00e+00	-1.01e+00	6.52e+03	1.05e-01	8.07e-03	9.51e-02	9.52e-02	1.47e-25	1.24e+00	5.99e+03	8.89e-04	1.08e-02	0.00e+00	1.95e-11	0.00e+00	8.25e-02	6.20e+03	1.64e-03	5.45e-03	3.22e-09	3.66e-09	0.00e+00	3.01e-01	6.59e+03	2.53e-01	2.55e-02	2.54e-01	1.99e-01	5.23e-08	-6.15e-02	6.40e+03
6.07e+03	-3.14e-04	7.46e-03	0.00e+00	2.69e-10	0.00e+00	-4.21e-02	6.18e+03	-5.78e-03	7.24e-03	4.35e-05	4.76e-05	0.00e+00	-8.04e-01	6.41e+03	-1.64e-03	6.51e-03	6.62e-05	6.65e-05	0.00e+00	-2.62e-01	6.52e+03	1.14e-01	6.79e-03	1.06e-01	1.06e-01	5.44e-23	1.10e+00	5.99e+03	-8.43e-03	1.48e-02	0.00e+00	2.90e-11	0.00e+00	-5.70e-01	6.21e+03	-6.86e-03	4.59e-03	4.83e-09	4.29e-09	0.00e+00	-1.49e+00	6.59e+03	1.73e-01	3.25e-02	1.56e-01	1.46e-01	4.79e-09	5.24e-01	6.40e+03
6.07e+03	3.67e-03	6.47e-03	0.00e+00	2.80e-10	0.00e+00	5.67e-01	6.19e+03	1.30e-03	6.69e-03	4.74e-05	5.11e-05	0.00e+00	1.87e-01	6.41e+03	-3.46e-03	7.28e-03	7.13e-05	7.12e-05	0.00e+00	-4.85e-01	6.53e+03	1.17e-01	7.27e-03	1.19e-01	1.20e-01	1.37e-20	-2.50e-01	5.99e+03	-2.09e-02	1.14e-02	0.00e+00	3.12e-11	0.00e+00	-1.82e+00	6.21e+03	-1.15e-03	4.99e-03	4.83e-09	5.03e-09	0.00e+00	-2.30e-01	6.60e+03	1.01e-01	2.49e-02	1.05e-01	1.03e-01	3.36e-10	-1.70e-01	6.40e+03
6.07e+03	3.83e-03	7.02e-03	0.00e+00	2.91e-10	0.00e+00	5.45e-01	6.19e+03	3.20e-03	7.34e-03	6.34e-05	5.47e-05	0.00e+00	4.27e-01	6.41e+03	-6.56e-03	5.40e-03	7.67e-05	7.62e-05	0.00e+00	-1.23e+00	6.53e+03	1.46e-01	8.69e-03	1.34e-01	1.35e-01	2.34e-18	1.32e+00	5.99e+03	-6.92e-03	1.53e-02	0.00e+00	3.37e-11	0.00e+00	-4.51e-01	6.21e+03	2.42e-03	4.83e-03	6.43e-09	5.91e-09	0.00e+00	5.00e-01	6.60e+03	6.69e-02	2.59e-02	7.08e-02	6.99e-02	1.81e-11	-1.52e-01	6.41e+03
6.07e+03	1.49e-02	5.76e-03	0.00e+00	3.03e-10	0.00e+00	2.59e+00	6.19e+03	1.81e-03	6.62e-03	6.78e-05	5.87e-05	0.00e+00	2.64e-01	6.41e+03	1.13e-02	6.67e-03	8.25e-05	8.16e-05	0.00e+00	1.68e+00	6.53e+03	1.58e-01	9.59e-03	1.52e-01	1.53e-01	2.72e-16	6.41e-01	6.00e+03	-4.10e-03	1.24e-02	0.00e+00	3.63e-11	0.00e+00	-3.30e-01	6.22e+03	-5.44e-03	4.59e-03	8.04e-09	7.00e-09	0.00e+00	-1.19e+00	6.61e+03	5.47e-02	2.00e-02	4.68e-02	4.56e-02	7.46e-13	3.99e-01	6.41e+03
6.08e+03	1.23e-03	5.40e-03	0.00e+00	3.32e-10	0.00e+00	2.27e-01	6.19e+03	-1.03e-02	6.46e-03	7.26e-05	6.29e-05	0.00e+00	-1.61e+00	6.41e+03	-6.07e-03	5.83e-03	8.87e-05	8.73e-05	0.00e+00	-1.06e+00	6.54e+03	1.68e-01	8.49e-03	1.73e-01	1.74e-01	2.16e-14	-6.06e-01	6.00e+03	-7.18e-03	1.36e-02	0.00e+00	3.91e-11	0.00e+00	-5.27e-01	6.22e+03	-7.65e-03	4.68e-03	8.04e-09	8.20e-09	0.00e+00	-1.63e+00	6.61e+03	2.19e-02	2.03e-02	2.94e-02	2.83e-02	2.36e-14	-3.68e-01	6.41e+03
6.08e+03	-8.34e-03	5.62e-03	0.00e+00	3.45e-10	0.00e+00	-1.48e+00	6.20e+03	-2.47e-03	7.20e-03	7.76e-05	6.79e-05	0.00e+00	-3.54e-01	6.41e+03	-1.35e-02	6.07e-03	9.53e-05	9.35e-05	0.00e+00	-2.24e+00	6.54e+03	2.03e-01	8.47e-03	1.98e-01	2.00e-01	1.17e-12	5.73e-01	6.00e+03	1.70e-02	1.35e-02	0.00e+00	4.22e-11	0.00e+00	1.26e+00	6.22e+03	-6.23e-03	4.30e-03	9.65e-09	9.71e-09	0.00e+00	-1.45e+00	6.61e+03	7.66e-02	1.59e-02	1.81e-02	1.70e-02	5.71e-16	3.68e+00	6.42e+03
6.08e+03	9.93e-03	5.97e-03	0.00e+00	3.59e-10	0.00e+00	1.66e+00	6.20e+03	1.34e-03	7.46e-03	8.30e-05	7.28e-05	0.00e+00	1.69e-01	6.42e+03	-7.43e-04	6.31e-03	1.10e-04	1.00e-04	0.00e+00	-1.35e-01	6.54e+03	2.23e-01	8.31e-03	2.28e-01	2.30e-01	4.29e-11	-5.99e-01	6.00e+03	3.39e-03	1.83e-02	0.00e+00	4.55e-11	0.00e+00	1.86e-01	6.23e+03	-1.41e-03	3.59e-03	1.13e-08	1.13e-08	0.00e+00	-3.92e-01	6.62e+03	7.46e-02	2.48e-02	1.07e-02	9.67e-03	1.06e-17	2.58e+00	6.42e+03
6.08e+03	-1.16e-03	6.81e-03	0.00e+00	3.73e-10	0.00e+00	-1.70e-01	6.20e+03	-2.14e-03	7.53e-03	8.88e-05	7.80e-05	0.00e+00	-2.95e-01	6.42e+03	8.03e-03	6.20e-03	1.02e-04	1.07e-04	0.00e+00	1.28e+00	6.54e+03	2.57e-01	9.20e-03	2.61e-01	2.62e-01	1.07e-09	-4.56e-01	6.00e+03	-1.34e-02	1.55e-02	0.00e+00	4.90e-11	0.00e+00	-8.65e-01	6.23e+03	1.57e-02	5.01e-03	1.29e-08	1.33e-08	0.00e+00	3.14e+00	6.62e+03	-5.43e-03	2.99e-02	6.33e-03	5.23e-03	1.51e-19	-3.93e-01	6.42e+03
6.08e+03	5.02e-04	5.26e-03	1.75e-09	3.89e-10	0.00e+00	9.55e-02	6.20e+03	-2.99e-03	7.38e-03	9.50e-05	8.30e-05	0.00e+00	-4.18e-01	6.42e+03	3.29e-04	6.28e-03	1.10e-04	1.15e-04	0.00e+00	3.48e-02	6.55e+03	2.62e-01	9.41e-03	2.98e-01	2.99e-01	1.95e-08	-3.85e+00	6.01e+03	-7.60e-03	1.32e-02	0.00e+00	5.29e-11	0.00e+00	-5.76e-01	6.23e+03	-8.14e-03	4.29e-03	1.61e-08	1.58e-08	0.00e+00	-1.90e+00	6.62e+03	1.42e-02	2.10e-02	3.60e-03	2.75e-03	1.64e-21	5.07e-01	6.42e+03
6.08e+03	5.33e-03	5.08e-03	1.75e-09	4.04e-10	0.00e+00	1.05e+00	6.21e+03	-7.05e-03	7.44e-03	1.02e-04	8.95e-05	0.00e+00	-9.62e-01	6.42e+03	-1.49e-02	6.20e-03	1.27e-04	1.23e-04	0.00e+00	-2.43e+00	6.55e+03	1.75e-01	8.63e-03	1.62e-01	3.37e-01	2.72e-07	1.43e+00	6.01e+03	-1.17e-02	1.41e-02	0.00e+00	5.70e-11	0.00e+00	-8.31e-01	6.24e+03	5.97e-03	5.21e-03	1.77e-08	1.85e-08	0.00e+00	1.15e+00	6.63e+03	2.66e-02	2.25e-02	2.20e-03	1.37e-03	1.37e-23	1.08e+00	6.43e+03
6.08e+03	-3.75e-03	6.69e-03	0.00e+00	4.20e-10	0.00e+00	-5.61e-01	6.21e+03	1.70e-02	8.52e-03	1.09e-04	9.59e-05	0.00e+00	1.98e+00	6.42e+03	8.33e-03	6.41e-03	1.28e-04	1.31e-04	0.00e+00	1.28e+00	6.55e+03	1.17e-01	8.20e-03	1.08e-01	3.77e-01	2.52e-06	1.05e+00	6.01e+03	-6.12e-03	1.34e-02	0.00e+00	6.15e-11	0.00e+00	-4.55e-01	6.24e+03	-9.83e-03	5.20e-03	2.25e-08	2.17e-08	0.00e+00	-1.89e+00	6.63e+03	4.95e-03	2.05e-02	1.09e-03	6.59e-04	8.77e-26	1.88e-01	6.43e+03
6.08e+03	2.31e-03	5.18e-03	0.00e+00	4.37e-10	0.00e+00	4.45e-01	6.21e+03	-5.70e-03	6.71e-03	1.16e-04	1.03e-04	0.00e+00	-8.66e-01	6.42e+03	6.37e-03	6.71e-03	1.46e-04	1.40e-04	0.00e+00	9.27e-01	6.55e+03	1.28e-01	9.39e-03	9.52e-02	4.15e-01	1.54e-05	3.53e+00	6.01e+03	-1.39e-02	1.55e-02	0.00e+00	6.63e-11	0.00e+00	-8.97e-01	6.24e+03	1.24e-03	4.82e-03	2.57e-08	2.54e-08	0.00e+00	2.56e-01	6.64e+03	-3.43e-02	1.79e-02	6.99e-04	3.14e-04	4.30e-28	-1.95e+00	6.43e+03
6.08e+03	-4.06e-03	5.60e-03	0.00e+00	4.55e-10	0.00e+00	-7.25e-01	6.22e+03	6.42e-03	8.18e-03	1.24e-04	1.10e-04	0.00e+00	7.70e-01	6.42e+03	-8.13e-03	6.95e-03	1.56e-04	1.50e-04	0.00e+00	-1.19e+00	6.56e+03	1.92e-01	9.49e-03	1.65e-01	4.47e-01	6.88e-04	2.84e+00	6.02e+03	1.24e-03	1.40e-02	0.00e+00	7.15e-11	0.00e+00	8.81e-02	6.24e+03	-4.74e-03	4.24e-03	3.06e-08	3.00e-08	0.00e+00	-1.12e+00	6.64e+03	-2.28e-02	1.76e-02	4.01e-04	1.48e-04	1.62e-30	-1.32e+00	6.44e+03
6.08e+03	-8.13e-03	5.15e-03	1.75e-09	4.97e-10	0.00e+00	-1.58e+00	6.22e+03	-7.78e-03	6.92e-03	1.33e-04	1.19e-04	0.00e+00	-1.14e+00	6.42e+03	5.11e-03	6.51e-03	1.67e-04	1.60e-04	0.00e+00	7.59e-01	6.56e+03	4.19e-01	1.40e-02	3.30e-01	4.72e-01	4.07e-02	6.43e+00	6.02e+03	5.01e-03	1.01e-02	0.00e+00	9.79e-11	0.00e+00	4.95e-01	6.25e+03	-8.34e-03	5.28e-03	3.38e-08	3.54e-08	0.00e+00	-1.58e+00	6.64e+03	-1.21e-02	2.11e-02	3.55e-04	6.91e-05	4.66e-33	-5.90e-01	6.44e+03
6.09e+03	9.74e-03	6.44e-03	0.00e+00	5.17e-10	0.00e+00	1.51e+00	6.22e+03	1.37e-02	7.75e-03	1.42e-04	1.26e-04	0.00e+00	1.75e+00	6.43e+03	-2.04e-03	5.46e-03	1.79e-04	1.72e-04	0.00e+00	-4.07e-01	6.56e+03	8.21e-01	1.78e-02	8.66e-01	4.88e-01	1.73e-01	-2.51e+00	6.02e+03	-4.80e-03	1.69e-02	0.00e+00	1.06e-10	0.00e+00	-2.84e-01	6.25e+03	-1.67e-03	4.62e-03	4.18e-08	4.15e-08	0.00e+00	-3.63e-01	6.65e+03	2.91e-02	1.45e-02	2.44e-04	3.71e-05	1.03e-35	2.00e+00	6.44e+03
6.09e+03	-3.13e-03	4.64e-03	0.00e+00	5.38e-10	0.00e+00	-6.75e-01	6.22e+03	6.11e-03	7.71e-03	1.52e-04	1.35e-04	0.00e+00	7.73e-01	6.43e+03	2.56e-03	7.30e-03	1.85e-04	1.84e-04	0.00e+00	3.25e-01	6.57e+03	1.00e+00	1.80e-02	1.12e+00	4.91e-01	2.54e-01	-6.80e+00	6.02e+03	4.99e-03	1.83e-02	0.00e+00	1.14e-10	0.00e+00	2.73e-01	6.25e+03	7.04e-03	4.98e-03	4.83e-08	4.86e-08	0.00e+00	1.41e+00	6.65e+03	-8.62e-02	1.89e-02	1.84e-04	2.36e-05	1.74e-38	-4.57e+00	6.44e+03
6.09e+03	-2.70e-03	5.12e-03	1.75e-09	5.60e-10	0.00e+00	-5.27e-01	6.23e+03	3.21e-03	7.39e-03	1.63e-04	1.46e-04	0.00e+00	4.12e-01	6.43e+03	-8.23e-03	5.96e-03	2.00e-04	1.97e-04	0.00e+00	-1.41e+00	6.57e+03	8.86e-01	1.72e-02	9.12e-01	4.84e-01	1.39e-01	-1.50e+00	6.02e+03	-1.63e-03	1.03e-02	2.04e-05	1.23e-10	0.00e+00	-1.60e-01	6.26e+03	1.78e-03	4.22e-03	5.79e-08	5.69e-08	0.00e+00	4.22e-01	6.65e+03	-3.48e-02	2.32e-02	4.06e-05	1.82e-05	2.25e-41	-1.51e+00	6.45e+03
6.09e+03	-4.69e-03	5.08e-03	0.00e+00	5.82e-10	0.00e+00	-9.23e-01	6.23e+03	1.77e-02	7.67e-03	1.74e-04	1.56e-04	0.00e+00	2.29e+00	6.43e+03	7.41e-03	6.43e-03	2.16e-04	2.10e-04	0.00e+00	1.12e+00	6.57e+03	7.12e-01	1.72e-02	6.84e-01	4.64e-01	2.23e-02	1.61e+00	6.03e+03	-1.86e-02	1.21e-02	0.00e+00	1.32e-10	0.00e+00	-1.53e+00	6.26e+03	1.09e-03	4.30e-03	6.60e-08	6.71e-08	0.00e+00	2.53e-01	6.66e+03	2.64e-03	2.13e-02	1.08e-04	1.58e-05	2.24e-44	1.19e-01	6.45e+03
6.09e+03	-6.37e-03	5.97e-03	0.00e+00	6.34e-10	0.00e+00	-1.07e+00	6.23e+03	8.64e-03	7.24e-03	1.86e-04	1.68e-04	0.00e+00	1.17e+00	6.43e+03	-5.28e-03	5.80e-03	2.33e-04	2.26e-04	0.00e+00	-9.51e-01	6.57e+03	5.45e-01	1.60e-02	5.48e-01	4.36e-01	4.71e-05	-1.87e-01	6.03e+03	-2.50e-02	1.09e-02	-2.03e-05	1.43e-10	0.00e+00	-2.30e+00	6.26e+03	-1.88e-03	5.32e-03	7.88e-08	7.92e-08	0.00e+00	-3.54e-01	6.66e+03	2.25e-02	2.35e-02	6.84e-05	1.45e-05	0.00e+00	9.58e-01	6.45e+03
6.09e+03	4.03e-03	5.53e-03	0.00e+00	6.60e-10	0.00e+00	7.28e-01	6.24e+03	2.53e-03	7.50e-03	1.99e-04	1.79e-04	0.00e+00	3.11e-01	6.43e+03	-1.00e-02	5.60e-03	2.51e-04	2.41e-04	0.00e+00	-1.83e+00	6.58e+03	4.35e-01	1.08e-02	4.54e-01	4.01e-01	1.06e-05	-1.76e+00	6.03e+03	-1.75e-02	1.70e-02	0.00e+00	1.54e-10	0.00e+00	-1.03e+00	6.27e+03	9.36e-03	5.08e-03	9.01e-08	9.27e-08	0.00e+00	1.84e+00	6.70e+03	3.17e-02	1.74e-02	2.19e-05	9.78e-06	0.00e+00	1.82e+00	6.46e+03
6.09e+03	4.42e-04	4.20e-03	1.75e-09	6.55e-10	0.00e+00	1.05e-01	6.24e+03	-9.49e-04	7.23e-03	2.13e-04	1.92e-04	0.00e+00	-1.61e-01	6.43e+03	1.02e-02	6.50e-03	2.70e-04	2.58e-04	0.00e+00	1.53e+00	6.58e+03	3.81e-01	9.79e-03	3.79e-01	3.63e-01	1.57e-06	2.05e-01	6.03e+03	1.14e-02	1.27e-02	0.00e+00	1.66e-10	0.00e+00	8.99e-01	6.27e+03	3.14e-03	5.14e-03	1.06e-07	1.09e-07	0.00e+00	6.10e-01	6.70e+03	2.75e-02	2.75e-02	8.90e-06	9.43e-06	0.00e+00	1.00e+00	6.46e+03
6.09e+03	1.46e-03	5.87e-03	0.00e+00	6.82e-10	0.00e+00	2.48e-01	6.24e+03	5.27e-03	7.73e-03	2.28e-04	2.06e-04	0.00e+00	6.52e-01	6.43e+03	-1.40e-03	5.80e-03	2.76e-04	2.76e-04	0.00e+00	-2.89e-01	6.58e+03	3.54e-01	1.02e-02	3.23e-01	3.24e-01	1.54e-07	3.00e+00	6.04e+03	-5.70e-04	1.22e-02	0.00e+00	1.79e-10	0.00e+00	-4.69e-02	6.40e+03	3.08e-03	4.95e-03	8.00e-05	7.99e-05	0.00e+00	6.07e-01	6.75e+03	1.69e-02	1.81e-02	1.52e-05	5.83e-06	0.00e+00	9.34e-01	6.46e+03
6.09e+03	-6.01e-03	4.99e-03	0.00e+00	7.43e-10	0.00e+00	-1.20e+00	6.24e+03	7.65e-03	8.66e-03	2.44e-04	2.21e-04	0.00e+00	8.55e-01	6.44e+03	-1.92e-03	5.94e-03	2.99e-04	2.96e-04	0.00e+00	-3.74e-01	6.58e+03	3.09e-01	1.21e-02	2.84e-01	2.85e-01	1.00e-08	2.07e+00	6.04e+03	1.27e-02	1.36e-02	0.00e+00	1.93e-10	0.00e+00	9.29e-01	6.40e+03	-2.73e-04	4.68e-03	9.58e-05	9.38e-05	0.00e+00	-7.88e-02	6.75e+03	4.16e-02	2.24e-02	3.47e-05	5.62e-06	0.00e+00	1.86e+00	6.46e+03
6.10e+03	-7.69e-03	6.00e-03	0.00e+00	7.73e-10	0.00e+00	-1.28e+00	6.25e+03	-1.21e-02	7.15e-03	2.61e-04	2.38e-04	0.00e+00	-1.73e+00	6.44e+03	-5.57e-03	5.58e-03	3.22e-04	3.17e-04	0.00e+00	-1.06e+00	6.59e+03	2.46e-01	1.02e-02	2.48e-01	2.50e-01	5.32e-10	-1.48e-01	6.04e+03	-1.15e-02	1.55e-02	0.00e+00	2.08e-10	0.00e+00	-7.43e-01	6.40e+03	-2.40e-03	3.66e-03	1.14e-04	1.10e-04	0.00e+00	-6.86e-01	6.76e+03	-1.49e-02	1.76e-02	3.11e-05	5.41e-06	0.00e+00	-8.47e-01	6.47e+03
6.10e+03	-9.64e-03	4.82e-03	1.75e-09	8.04e-10	0.00e+00	-2.00e+00	6.25e+03	-3.87e-03	7.95e-03	2.99e-04	2.72e-04	0.00e+00	-5.24e-01	6.44e+03	-5.10e-03	5.07e-03	3.40e-04	3.39e-04	0.00e+00	-1.07e+00	6.59e+03	2.27e-01	9.29e-03	2.16e-01	2.18e-01	1.94e-11	1.14e+00	6.04e+03	-1.38e-02	1.83e-02	0.00e+00	2.25e-10	0.00e+00	-7.53e-01	6.41e+03	4.51e-03	4.29e-03	1.29e-04	1.30e-04	0.00e+00	1.02e+00	6.76e+03	-1.41e-02	1.85e-02	-4.52e-06	5.22e-06	0.00e+00	-7.60e-01	6.47e+03
6.10e+03	3.19e-03	6.08e-03	3.50e-09	8.74e-10	0.00e+00	5.25e-01	6.25e+03	7.94e-03	7.25e-03	3.20e-04	2.92e-04	0.00e+00	1.05e+00	6.44e+03	3.93e-03	6.15e-03	3.67e-04	3.62e-04	0.00e+00	5.79e-01	6.59e+03	1.74e-01	7.87e-03	1.89e-01	1.90e-01	4.84e-13	-1.86e+00	6.04e+03	-8.98e-03	9.21e-03	0.00e+00	2.43e-10	0.00e+00	-9.74e-01	6.41e+03	2.26e-03	5.20e-03	1.54e-04	1.52e-04	0.00e+00	4.05e-01	6.76e+03	-4.12e-02	2.67e-02	2.03e-05	5.03e-06	0.00e+00	-1.54e+00	6.47e+03
6.10e+03	5.03e-03	5.89e-03	1.75e-09	8.70e-10	0.00e+00	8.55e-01	6.41e+03	1.72e-02	7.71e-03	1.61e-02	1.61e-02	0.00e+00	1.40e-01	6.44e+03	4.79e-04	7.24e-03	3.89e-04	3.88e-04	0.00e+00	1.24e-02	6.59e+03	1.62e-01	1.03e-02	1.65e-01	1.66e-01	8.20e-15	-3.30e-01	6.05e+03	-7.87e-03	1.59e-02	0.00e+00	2.62e-10	0.00e+00	-4.95e-01	6.41e+03	-3.16e-03	3.68e-03	1.84e-04	1.78e-04	0.00e+00	-9.09e-01	6.77e+03	-2.37e-02	2.00e-02	1.63e-05	4.84e-06	0.00e+00	-1.19e+00	6.48e+03
6.10e+03	3.98e-03	5.31e-03	3.50e-09	9.05e-10	0.00e+00	7.50e-01	6.42e+03	2.33e-02	8.00e-03	1.73e-02	1.72e-02	0.00e+00	7.48e-01	6.44e+03	-1.01e-02	6.21e-03	4.13e-04	4.15e-04	0.00e+00	-1.69e+00	6.60e+03	1.28e-01	9.04e-03	1.28e-01	1.29e-01	7.44e-19	-1.03e-02	6.05e+03	7.36e-03	1.45e-02	0.00e+00	2.82e-10	0.00e+00	5.08e-01	6.42e+03	-7.98e-03	4.04e-03	2.19e-04	2.09e-04	0.00e+00	-2.03e+00	6.77e+03	2.22e-02	2.14e-02	-2.10e-05	4.67e-06	0.00e+00	1.04e+00	6.48e+03
6.10e+03	-3.18e-03	5.84e-03	3.50e-09	9.42e-10	0.00e+00	-5.44e-01	6.42e+03	1.85e-02	8.72e-03	1.85e-02	1.85e-02	0.00e+00	1.91e-03	6.44e+03	7.82e-03	6.63e-03	4.46e-04	4.44e-04	0.00e+00	1.11e+00	6.60e+03	1.20e-01	6.79e-03	1.14e-01	1.14e-01	3.99e-21	9.28e-01	6.05e+03	2.77e-02	1.55e-02	0.00e+00	3.05e-10	0.00e+00	1.79e+00	6.42e+03	9.78e-03	3.73e-03	2.52e-04	2.45e-04	0.00e+00	2.56e+00	6.77e+03	-1.72e-03	1.87e-02	4.86e-06	4.50e-06	0.00e+00	-9.22e-02	6.48e+03
6.10e+03	3.83e-03	5.89e-03	1.75e-09	1.02e-09	0.00e+00	6.50e-01	6.42e+03	1.07e-02	7.69e-03	1.98e-02	1.98e-02	0.00e+00	-1.19e+00	6.44e+03	-6.07e-04	5.73e-03	4.74e-04	4.75e-04	0.00e+00	-1.89e-01	6.61e+03	1.01e-01	8.64e-03	9.10e-02	9.11e-02	3.61e-26	1.13e+00	6.05e+03	7.01e-03	1.23e-02	0.00e+00	3.97e-10	0.00e+00	5.68e-01	6.42e+03	4.11e-03	4.80e-03	3.00e-04	2.88e-04	0.00e+00	7.93e-01	6.78e+03	-3.81e-03	2.40e-02	-3.17e-05	4.33e-06	0.00e+00	-1.57e-01	6.48e+03
6.10e+03	-9.11e-03	5.42e-03	3.50e-09	1.06e-09	0.00e+00	-1.68e+00	6.43e+03	3.00e-02	7.60e-03	2.12e-02	2.12e-02	0.00e+00	1.15e+00	6.45e+03	-4.60e-03	6.57e-03	5.05e-04	5.08e-04	0.00e+00	-7.76e-01	6.61e+03	5.92e-02	7.40e-03	8.18e-02	8.18e-02	6.11e-29	-3.05e+00	6.06e+03	-1.62e-02	1.31e-02	0.00e+00	4.28e-10	0.00e+00	-1.24e+00	6.43e+03	5.07e-03	5.58e-03	3.48e-04	3.38e-04	0.00e+00	8.46e-01	6.78e+03	-2.65e-02	2.20e-02	-1.63e-05	4.18e-06	0.00e+00	-1.20e+00	6.49e+03
6.10e+03	-3.40e-03	6.42e-03	3.50e-09	1.11e-09	0.00e+00	-5.30e-01	6.43e+03	3.80e-02	8.08e-03	2.27e-02	2.27e-02	0.00e+00	1.89e+00	6.45e+03	1.84e-02	5.81e-03	5.45e-04	5.43e-04	0.00e+00	3.08e+00	6.62e+03	7.20e-02	8.75e-03	6.64e-02	6.65e-02	5.52e-35	6.36e-01	6.06e+03	-3.63e-02	1.40e-02	0.00e+00	4.62e-10	0.00e+00	-2.58e+00	6.43e+03	-6.69e-03	4.20e-03	4.07e-04	3.97e-04	0.00e+00	-1.69e+00	6.79e+03	-2.31e-02	2.53e-02	2.64e-05	4.03e-06	0.00e+00	-9.17e-01	6.49e+03
6.10e+03	-5.49e-03	5.49e-03	1.75e-09	1.15e-09	0.00e+00	-9.99e-01	6.43e+03	4.40e-02	7.30e-03	2.43e-02	2.43e-02	0.00e+00	2.69e+00	6.45e+03	6.63e-03	6.42e-03	5.81e-04	5.81e-04	0.00e+00	9.42e-01	6.62e+03	5.26e-02	7.34e-03	6.00e-02	6.02e-02	2.95e-38	-1.01e+00	6.06e+03	-7.75e-03	1.32e-02	0.00e+00	4.98e-10	0.00e+00	-5.88e-01	6.43e+03	5.95e-03	4.47e-03	4.78e-04	4.66e-04	0.00e+00	1.23e+00	6.79e+03	-1.31e-02	2.15e-02	-2.41e-05	3.88e-06	0.00e+00	-6.08e-01	6.49e+03
6.11e+03	-6.13e-03	5.41e-03	3.50e-09	1.20e-09	0.00e+00	-1.13e+00	6.43e+03	1.86e-02	8.54e-03	2.61e-02	2.60e-02	0.00e+00	-8.78e-01	6.45e+03	7.97e-03	6.15e-03	6.28e-04	6.22e-04	0.00e+00	1.19e+00	6.62e+03	4.99e-02	6.36e-03	4.90e-02	4.90e-02	1.40e-45	1.47e-01	6.06e+03	-2.03e-03	1.39e-02	0.00e+00	5.38e-10	0.00e+00	-1.46e-01	6.43e+03	-6.56e-04	4.96e-03	5.61e-04	5.47e-04	0.00e+00	-2.45e-01	6.79e+03	-6.52e-03	2.99e-02	-1.02e-05	3.74e-06	0.00e+00	-2.18e-01	6.50e+03
6.11e+03	1.31e-02	6.76e-03	3.50e-09	1.25e-09	0.00e+00	1.94e+00	6.44e+03	1.35e-02	6.97e-03	2.79e-02	2.79e-02	0.00e+00	-2.06e+00	6.45e+03	-5.87e-03	5.90e-03	6.70e-04	6.66e-04	0.00e+00	-1.11e+00	6.63e+03	4.67e-02	6.64e-03	4.43e-02	4.44e-02	0.00e+00	3.66e-01	6.06e+03	-1.73e-02	1.33e-02	0.00e+00	5.80e-10	0.00e+00	-1.30e+00	6.44e+03	-3.05e-03	4.88e-03	6.56e-04	6.41e-04	0.00e+00	-7.59e-01	6.80e+03	3.00e-04	2.30e-02	-2.66e-05	3.60e-06	0.00e+00	1.42e-02	6.50e+03
6.11e+03	-2.81e-04	5.98e-03	3.50e-09	1.35e-09	0.00e+00	-4.70e-02	6.44e+03	2.12e-02	7.32e-03	2.99e-02	2.98e-02	0.00e+00	-1.18e+00	6.45e+03	-1.57e-03	5.97e-03	7.16e-04	7.12e-04	0.00e+00	-3.82e-01	6.63e+03	3.71e-02	6.40e-03	4.00e-02	4.01e-02	0.00e+00	-4.57e-01	6.07e+03	3.37e-02	1.29e-02	0.00e+00	6.26e-10	0.00e+00	2.61e+00	6.44e+03	3.67e-03	5.47e-03	7.73e-04	7.54e-04	0.00e+00	5.29e-01	6.80e+03	-3.82e-03	1.67e-02	-1.01e-05	3.47e-06	0.00e+00	-2.28e-01	6.50e+03
6.11e+03	6.95e-03	5.66e-03	3.50e-09	1.41e-09	0.00e+00	1.23e+00	6.44e+03	4.36e-02	8.71e-03	3.20e-02	3.19e-02	0.00e+00	1.33e+00	6.45e+03	1.53e-02	6.24e-03	7.68e-04	7.62e-04	0.00e+00	2.33e+00	6.64e+03	2.90e-02	5.90e-03	3.27e-02	3.28e-02	0.00e+00	-6.12e-01	6.07e+03	-4.15e-03	1.57e-02	4.63e-09	6.76e-10	0.00e+00	-2.64e-01	6.44e+03	4.15e-03	4.53e-03	9.13e-04	8.86e-04	0.00e+00	7.14e-01	6.80e+03	-1.72e-02	2.16e-02	8.48e-06	3.35e-06	0.00e+00	-7.97e-01	6.50e+03
6.11e+03	-8.90e-03	6.57e-03	3.50e-09	1.46e-09	0.00e+00	-1.35e+00	6.44e+03	3.69e-02	8.22e-03	3.42e-02	3.42e-02	0.00e+00	3.29e-01	6.45e+03	-3.41e-03	6.37e-03	8.21e-04	8.15e-04	0.00e+00	-6.64e-01	6.64e+03	2.92e-02	5.32e-03	2.95e-02	2.96e-02	0.00e+00	-6.02e-02	6.07e+03	-2.33e-02	1.44e-02	0.00e+00	7.30e-10	0.00e+00	-1.62e+00	6.45e+03	1.32e-03	4.92e-03	1.06e-03	1.04e-03	0.00e+00	5.26e-02	6.81e+03	8.71e-02	1.83e-02	2.82e-05	3.22e-06	0.00e+00	4.75e+00	6.51e+03
6.11e+03	-5.49e-03	7.57e-03	5.24e-09	1.52e-09	0.00e+00	-7.26e-01	6.45e+03	2.53e-02	7.83e-03	3.67e-02	3.66e-02	0.00e+00	-1.45e+00	6.46e+03	3.49e-03	6.41e-03	8.85e-04	8.73e-04	0.00e+00	4.07e-01	6.64e+03	2.83e-02	5.77e-03	2.68e-02	2.68e-02	0.00e+00	2.64e-01	6.07e+03	-2.31e-02	1.34e-02	0.00e+00	9.19e-10	0.00e+00	-1.73e+00	6.45e+03	2.42e-03	4.25e-03	1.24e-03	1.22e-03	0.00e+00	2.79e-01	6.81e+03	-5.79e-02	1.71e-02	1.57e-05	3.11e-06	0.00e+00	-3.39e+00	6.51e+03
6.11e+03	5.16e-03	6.06e-03	3.50e-09	1.59e-09	0.00e+00	8.52e-01	6.45e+03	2.68e-02	8.24e-03	3.92e-02	3.92e-02	0.00e+00	-1.51e+00	6.46e+03	5.55e-03	6.57e-03	9.46e-04	9.34e-04	0.00e+00	7.01e-01	6.64e+03	2.86e-02	6.56e-03	2.41e-02	2.42e-02	0.00e+00	6.92e-01	6.08e+03	-2.22e-02	1.55e-02	0.00e+00	9.92e-10	0.00e+00	-1.43e+00	6.45e+03	6.00e-03	5.04e-03	1.46e-03	1.43e-03	0.00e+00	9.01e-01	6.81e+03	1.71e-02	3.12e-02	3.17e-06	2.99e-06	0.00e+00	5.47e-01	6.51e+03
6.11e+03	-5.42e-03	4.86e-03	5.24e-09	1.65e-09	0.00e+00	-1.11e+00	6.45e+03	5.13e-02	9.06e-03	4.20e-02	4.20e-02	0.00e+00	1.02e+00	6.46e+03	1.66e-03	6.69e-03	1.00e-03	9.99e-04	0.00e+00	9.75e-02	6.65e+03	1.90e-02	5.91e-03	2.18e-02	2.19e-02	0.00e+00	-4.72e-01	6.08e+03	-4.99e-03	1.69e-02	4.63e-09	1.07e-09	0.00e+00	-2.95e-01	6.46e+03	-5.08e-03	5.92e-03	1.71e-03	1.68e-03	0.00e+00	-1.15e+00	6.82e+03	4.89e-02	1.38e-02	2.57e-05	2.89e-06	0.00e+00	3.55e+00	6.52e+03
6.11e+03	-1.11e-02	6.46e-03	5.24e-09	1.79e-09	0.00e+00	-1.72e+00	6.46e+03	5.11e-02	8.22e-03	4.50e-02	4.49e-02	0.00e+00	7.46e-01	6.46e+03	1.52e-03	7.35e-03	1.07e-03	1.07e-03	0.00e+00	6.05e-02	6.65e+03	2.36e-02	5.17e-03	1.97e-02	1.97e-02	0.00e+00	7.43e-01	6.08e+03	1.75e-02	1.87e-02	0.00e+00	1.16e-09	0.00e+00	9.35e-01	6.46e+03	7.48e-03	3.81e-03	2.00e-03	1.97e-03	0.00e+00	1.44e+00	6.82e+03	-3.18e-02	2.61e-02	1.58e-05	2.78e-06	0.00e+00	-1.22e+00	6.52e+03
6.12e+03	4.87e-03	5.09e-03	5.24e-09	1.86e-09	0.00e+00	9.56e-01	6.46e+03	3.33e-02	8.25e-03	4.82e-02	4.81e-02	0.00e+00	-1.80e+00	6.46e+03	-3.18e-03	6.71e-03	1.15e-03	1.15e-03	0.00e+00	-6.45e-01	6.65e+03	2.88e-02	5.20e-03	1.78e-02	1.78e-02	0.00e+00	2.12e+00	6.08e+03	-4.49e-03	1.63e-02	4.63e-09	1.42e-09	0.00e+00	-2.75e-01	6.46e+03	3.86e-03	4.31e-03	2.35e-03	2.32e-03	0.00e+00	3.51e-01	6.83e+03	-1.46e-02	1.90e-02	-3.31e-06	2.58e-06	0.00e+00	-7.66e-01	6.52e+03
6.12e+03	-7.35e-03	5.04e-03	5.24e-09	1.93e-09	0.00e+00	-1.46e+00	6.46e+03	3.19e-02	8.01e-03	5.16e-02	5.15e-02	0.00e+00	-2.46e+00	6.46e+03	-1.24e-02	6.81e-03	1.23e-03	1.23e-03	0.00e+00	-2.00e+00	6.66e+03	2.34e-02	5.79e-03	1.44e-02	1.45e-02	0.00e+00	1.55e+00	6.08e+03	-2.60e-03	1.88e-02	4.63e-09	1.54e-09	0.00e+00	-1.38e-01	6.47e+03	1.03e-02	4.88e-03	2.74e-03	2.72e-03	0.00e+00	1.55e+00	6.83e+03	-1.67e-02	1.99e-02	-1.19e-05	2.49e-06	0.00e+00	-8.41e-01	6.52e+03
6.12e+03	-1.09e-03	5.18e-03	5.24e-09	2.01e-09	0.00e+00	-2.11e-01	6.46e+03	3.96e-02	8.66e-03	5.52e-02	5.51e-02	0.00e+00	-1.80e+00	6.46e+03	4.56e-03	5.68e-03	1.32e-03	1.31e-03	0.00e+00	5.72e-01	6.66e+03	1.12e-02	7.27e-03	1.30e-02	1.31e-02	0.00e+00	-2.57e-01	6.09e+03	2.81e-02	1.64e-02	4.63e-09	1.66e-09	0.00e+00	1.71e+00	6.47e+03	1.14e-03	5.11e-03	3.21e-03	3.19e-03	0.00e+00	-4.06e-01	6.84e+03	-7.43e-03	2.48e-02	1.44e-05	2.40e-06	0.00e+00	-3.00e-01	6.53e+03
6.12e+03	1.41e-03	4.93e-03	5.24e-09	2.09e-09	0.00e+00	2.86e-01	6.47e+03	5.66e-02	8.79e-03	5.91e-02	5.90e-02	0.00e+00	-2.80e-01	6.46e+03	-3.90e-04	5.78e-03	1.41e-03	1.40e-03	0.00e+00	-3.11e-01	6.66e+03	2.74e-03	6.56e-03	1.17e-02	1.19e-02	0.00e+00	-1.37e+00	6.09e+03	2.54e-02	1.59e-02	0.00e+00	1.79e-09	0.00e+00	1.60e+00	6.47e+03	1.18e-04	5.00e-03	3.76e-03	3.74e-03	0.00e+00	-7.27e-01	6.84e+03	-8.34e-03	2.11e-02	6.52e-06	2.31e-06	0.00e+00	-3.96e-01	6.53e+03
6.12e+03	-8.15e-03	6.83e-03	6.99e-09	2.26e-09	0.00e+00	-1.19e+00	6.47e+03	4.61e-02	7.92e-03	6.32e-02	6.32e-02	0.00e+00	-2.16e+00	6.47e+03	2.66e-03	6.41e-03	1.50e-03	1.50e-03	0.00e+00	1.81e-01	6.70e+03	1.19e-02	6.41e-03	3.16e-03	3.14e-03	0.00e+00	1.36e+00	6.09e+03	-1.86e-04	1.45e-02	0.00e+00	1.93e-09	0.00e+00	-1.28e-02	6.48e+03	1.23e-02	4.62e-03	4.41e-03	4.39e-03	0.00e+00	1.71e+00	6.84e+03	2.82e-02	2.05e-02	3.44e-05	2.23e-06	0.00e+00	1.38e+00	6.53e+03
6.12e+03	4.54e-03	6.07e-03	5.24e-09	2.35e-09	0.00e+00	7.47e-01	6.47e+03	6.92e-02	8.78e-03	6.77e-02	6.77e-02	0.00e+00	1.71e-01	6.47e+03	-1.55e-04	5.64e-03	1.61e-03	1.60e-03	0.00e+00	-3.12e-01	6.75e+03	7.19e-03	5.45e-03	4.46e-04	4.45e-04	0.00e+00	1.24e+00	6.09e+03	2.99e-02	1.52e-02	4.63e-09	2.09e-09	0.00e+00	1.97e+00	6.48e+03	1.21e-02	5.68e-03	5.18e-03	5.15e-03	0.00e+00	1.23e+00	6.85e+03	2.63e-03	2.22e-02	-4.28e-05	2.15e-06	0.00e+00	1.20e-01	6.54e+03
6.12e+03	-2.42e-02	5.32e-03	6.99e-09	2.45e-09	0.00e+00	-4.55e+00	6.48e+03	8.48e-02	8.98e-03	7.24e-02	7.24e-02	0.00e+00	1.37e+00	6.47e+03	-5.64e-03	6.07e-03	1.72e-03	1.72e-03	0.00e+00	-1.21e+00	6.75e+03	5.64e-03	6.09e-03	4.11e-04	4.02e-04	0.00e+00	8.58e-01	6.10e+03	1.49e-02	1.23e-02	4.63e-09	2.53e-09	0.00e+00	1.21e+00	6.48e+03	1.04e-02	4.49e-03	6.07e-03	6.05e-03	0.00e+00	9.66e-01	6.85e+03	8.17e-03	2.03e-02	5.77e-05	2.07e-06	0.00e+00	4.00e-01	6.54e+03
6.12e+03	6.11e-04	6.19e-03	6.99e-09	2.55e-09	0.00e+00	9.87e-02	6.48e+03	6.58e-02	1.02e-02	7.76e-02	7.75e-02	0.00e+00	-1.16e+00	6.47e+03	9.19e-03	6.52e-03	1.84e-03	1.83e-03	0.00e+00	1.13e+00	6.76e+03	-5.87e-03	4.86e-03	3.59e-04	3.62e-04	0.00e+00	-1.28e+00	6.10e+03	-1.08e-02	1.05e-02	4.63e-09	2.73e-09	0.00e+00	-1.03e+00	6.48e+03	1.23e-02	4.25e-03	7.13e-03	7.10e-03	0.00e+00	1.23e+00	6.86e+03	-2.88e-02	1.36e-02	1.61e-05	1.99e-06	0.00e+00	-2.12e+00	6.54e+03
6.12e+03	1.35e-02	6.24e-03	6.99e-09	2.65e-09	0.00e+00	2.16e+00	6.48e+03	6.88e-02	9.24e-03	8.31e-02	8.30e-02	0.00e+00	-1.56e+00	6.47e+03	9.78e-03	5.61e-03	1.97e-03	1.97e-03	0.00e+00	1.39e+00	6.76e+03	-6.06e-03	5.45e-03	3.21e-04	3.24e-04	0.00e+00	-1.17e+00	6.10e+03	2.89e-03	1.31e-02	4.63e-09	2.94e-09	0.00e+00	2.21e-01	6.49e+03	1.03e-02	4.92e-03	8.35e-03	8.33e-03	0.00e+00	4.03e-01	6.86e+03	2.33e-02	2.26e-02	1.07e-05	1.92e-06	0.00e+00	1.03e+00	6.54e+03
6.12e+03	7.93e-03	6.84e-03	8.74e-09	2.86e-09	0.00e+00	1.16e+00	6.48e+03	7.06e-02	9.73e-03	8.90e-02	8.89e-02	0.00e+00	-1.89e+00	6.47e+03	6.52e-03	6.41e-03	2.11e-03	2.10e-03	0.00e+00	6.88e-01	6.76e+03	1.31e-02	8.88e-03	2.77e-04	2.92e-04	0.00e+00	1.45e+00	6.10e+03	-1.22e-02	1.73e-02	4.63e-09	3.18e-09	0.00e+00	-7.04e-01	6.49e+03	1.75e-02	5.15e-03	9.78e-03	9.77e-03	0.00e+00	1.49e+00	6.86e+03	3.48e-02	1.79e-02	4.17e-05	1.85e-06	0.00e+00	1.95e+00	6.55e+03
6.13e+03	-1.91e-02	7.54e-03	8.74e-09	2.97e-09	0.00e+00	-2.54e+00	6.49e+03	8.90e-02	8.94e-03	9.54e-02	9.52e-02	2.80e-45	-7.16e-01	6.47e+03	8.13e-03	5.53e-03	2.25e-03	2.25e-03	0.00e+00	1.06e+00	6.76e+03	4.26e-03	5.98e-03	2.56e-04	2.64e-04	0.00e+00	6.70e-01	6.10e+03	1.09e-02	1.71e-02	4.63e-09	3.43e-09	0.00e+00	6.36e-01	6.49e+03	7.01e-03	4.45e-03	1.15e-02	1.15e-02	0.00e+00	-1.00e+00	6.87e+03	1.26e-02	2.00e-02	2.43e-07	1.78e-06	0.00e+00	6.28e-01	6.55e+03
6.13e+03	3.27e-03	6.16e-03	8.74e-09	3.09e-09	0.00e+00	5.31e-01	6.49e+03	7.78e-02	9.32e-03	1.02e-01	1.02e-01	2.12e-42	-2.61e+00	6.47e+03	3.58e-03	5.68e-03	2.41e-03	2.40e-03	0.00e+00	2.06e-01	6.77e+03	1.72e-03	4.75e-03	2.29e-04	2.38e-04	0.00e+00	3.14e-01	6.16e+03	-1.69e-02	1.12e-02	2.32e-08	3.07e-08	0.00e+00	-1.51e+00	6.50e+03	2.51e-02	5.95e-03	1.35e-02	1.35e-02	0.00e+00	1.95e+00	6.87e+03	-1.59e-02	1.63e-02	-4.43e-06	1.72e-06	0.00e+00	-9.74e-01	6.55e+03
6.13e+03	-3.84e-03	5.52e-03	8.74e-09	3.22e-09	0.00e+00	-6.95e-01	6.49e+03	1.12e-01	9.14e-03	1.10e-01	1.09e-01	1.42e-39	3.22e-01	6.48e+03	1.49e-02	6.68e-03	2.57e-03	2.58e-03	0.00e+00	1.84e+00	6.77e+03	4.79e-03	4.77e-03	2.04e-04	2.14e-04	0.00e+00	9.62e-01	6.16e+03	4.42e-03	1.30e-02	2.78e-08	3.32e-08	0.00e+00	3.40e-01	6.50e+03	1.94e-02	5.23e-03	1.58e-02	1.58e-02	0.00e+00	7.02e-01	6.87e+03	-1.59e-02	1.64e-02	2.82e-05	1.66e-06	0.00e+00	-9.73e-01	6.56e+03
6.13e+03	1.04e-02	6.73e-03	8.74e-09	3.35e-09	0.00e+00	1.55e+00	6.49e+03	1.26e-01	9.29e-03	1.18e-01	1.17e-01	7.44e-37	9.44e-01	6.48e+03	1.51e-02	5.64e-03	2.76e-03	2.76e-03	0.00e+00	2.19e+00	6.77e+03	1.46e-03	5.35e-03	1.91e-04	1.93e-04	0.00e+00	2.38e-01	6.16e+03	1.16e-02	1.09e-02	2.78e-08	3.82e-08	0.00e+00	1.07e+00	6.50e+03	1.21e-02	5.33e-03	1.85e-02	1.85e-02	0.00e+00	-1.19e+00	6.88e+03	4.90e-02	2.25e-02	-1.33e-05	1.60e-06	0.00e+00	2.18e+00	6.56e+03
6.13e+03	3.82e-04	6.78e-03	8.74e-09	3.61e-09	0.00e+00	5.63e-02	6.50e+03	1.14e-01	9.14e-03	1.26e-01	1.26e-01	3.03e-34	-1.29e+00	6.48e+03	-1.80e-03	5.67e-03	2.95e-03	2.95e-03	0.00e+00	-8.37e-01	6.77e+03	5.41e-03	6.62e-03	1.81e-04	1.74e-04	0.00e+00	7.90e-01	6.16e+03	-3.55e-02	1.78e-02	5.56e-08	4.12e-08	0.00e+00	-2.00e+00	6.51e+03	2.45e-02	5.47e-03	2.17e-02	2.17e-02	0.00e+00	5.05e-01	6.88e+03	-4.02e-02	1.69e-02	-1.75e-05	1.54e-06	0.00e+00	-2.38e+00	6.56e+03
6.13e+03	3.60e-03	5.07e-03	8.74e-09	3.75e-09	0.00e+00	7.10e-01	6.50e+03	1.11e-01	9.67e-03	1.36e-01	1.35e-01	9.63e-32	-2.51e+00	6.48e+03	4.39e-03	5.46e-03	3.15e-03	3.15e-03	0.00e+00	2.27e-01	6.78e+03	-1.10e-02	5.52e-03	1.63e-04	1.57e-04	0.00e+00	-2.02e+00	6.16e+03	-5.09e-02	1.44e-02	6.02e-08	4.46e-08	0.00e+00	-3.53e+00	6.51e+03	1.82e-02	5.46e-03	2.55e-02	2.55e-02	0.00e+00	-1.32e+00	6.88e+03	1.05e-02	1.87e-02	1.65e-05	1.48e-06	0.00e+00	5.61e-01	6.56e+03
6.13e+03	4.55e-04	7.33e-03	1.05e-08	3.91e-09	0.00e+00	6.20e-02	6.50e+03	1.44e-01	9.03e-03	1.46e-01	1.45e-01	2.38e-29	-1.79e-01	6.48e+03	2.29e-03	5.55e-03	3.37e-03	3.37e-03	0.00e+00	-1.95e-01	6.78e+03	1.04e-02	5.50e-03	1.46e-04	1.40e-04	0.00e+00	1.86e+00	6.17e+03	-3.50e-02	1.76e-02	6.48e-08	4.82e-08	0.00e+00	-1.99e+00	6.51e+03	4.19e-02	5.21e-03	2.99e-02	2.99e-02	0.00e+00	2.31e+00	6.89e+03	-1.13e-02	1.79e-02	-2.87e-05	1.43e-06	0.00e+00	-6.31e-01	6.57e+03
6.13e+03	-5.06e-03	4.94e-03	1.05e-08	4.07e-09	0.00e+00	-1.02e+00	6.51e+03	1.83e-01	1.04e-02	1.57e-01	1.56e-01	4.60e-27	2.54e+00	6.48e+03	-1.24e-02	5.71e-03	3.60e-03	3.61e-03	0.00e+00	-2.79e+00	6.78e+03	-5.42e-03	6.12e-03	1.31e-04	1.27e-04	0.00e+00	-9.07e-01	6.17e+03	1.22e-02	1.46e-02	1.83e-05	5.52e-08	0.00e+00	8.32e-01	6.52e+03	2.21e-02	4.95e-03	3.50e-02	3.51e-02	0.00e+00	-2.62e+00	6.89e+03	2.47e-02	2.60e-02	-1.69e-05	1.38e-06	0.00e+00	9.50e-01	6.57e+03
6.14e+03	-6.86e-03	7.37e-03	1.05e-08	4.40e-09	0.00e+00	-9.31e-01	6.51e+03	1.82e-01	1.04e-02	1.69e-01	1.69e-01	6.91e-25	1.19e+00	6.48e+03	5.99e-03	6.41e-03	3.86e-03	3.86e-03	0.00e+00	3.33e-01	6.79e+03	-4.10e-03	7.88e-03	1.17e-04	1.15e-04	0.00e+00	-5.36e-01	6.17e+03	-1.12e-02	1.51e-02	1.83e-05	5.97e-08	0.00e+00	-7.41e-01	6.52e+03	3.88e-02	7.51e-03	4.11e-02	4.11e-02	0.00e+00	-3.07e-01	6.90e+03	5.52e-02	1.85e-02	0.00e+00	1.33e-06	0.00e+00	2.98e+00	6.57e+03
6.14e+03	6.06e-03	5.40e-03	1.22e-08	4.58e-09	0.00e+00	1.12e+00	6.51e+03	1.71e-01	8.94e-03	1.83e-01	1.82e-01	8.10e-23	-1.42e+00	6.48e+03	2.10e-02	6.78e-03	4.12e-03	4.14e-03	0.00e+00	2.49e+00	6.79e+03	-5.87e-03	6.16e-03	1.05e-04	1.03e-04	0.00e+00	-9.69e-01	6.17e+03	-9.97e-04	1.26e-02	8.34e-08	6.82e-08	0.00e+00	-7.90e-02	6.52e+03	4.19e-02	7.70e-03	4.83e-02	4.83e-02	0.00e+00	-8.21e-01	6.90e+03	-4.51e-02	1.96e-02	3.94e-05	1.28e-06	0.00e+00	-2.30e+00	6.58e+03
6.14e+03	5.01e-03	5.71e-03	1.22e-08	4.93e-09	0.00e+00	8.76e-01	6.51e+03	1.88e-01	1.01e-02	1.99e-01	1.98e-01	7.39e-21	-1.04e+00	6.49e+03	6.76e-03	6.57e-03	4.42e-03	4.42e-03	0.00e+00	3.56e-01	6.79e+03	-3.99e-03	5.38e-03	1.05e-04	9.32e-05	0.00e+00	-7.62e-01	6.18e+03	-2.58e-02	1.61e-02	9.73e-08	7.37e-08	0.00e+00	-1.60e+00	6.53e+03	5.48e-02	6.13e-03	5.66e-02	5.66e-02	0.00e+00	-2.93e-01	6.90e+03	-6.71e-02	1.64e-02	0.00e+00	1.23e-06	0.00e+00	-4.09e+00	6.58e+03
6.14e+03	2.50e-03	7.78e-03	1.22e-08	5.13e-09	0.00e+00	3.21e-01	6.52e+03	2.26e-01	1.03e-02	2.16e-01	2.15e-01	5.25e-19	9.75e-01	6.49e+03	6.16e-03	5.71e-03	4.73e-03	4.73e-03	0.00e+00	2.50e-01	6.79e+03	3.81e-03	6.74e-03	9.47e-05	8.35e-05	0.00e+00	5.50e-01	6.18e+03	-2.38e-03	1.75e-02	1.02e-07	8.39e-08	0.00e+00	-1.36e-01	6.53e+03	9.03e-02	7.39e-03	6.65e-02	6.64e-02	1.61e-42	3.22e+00	6.91e+03	-2.58e-02	1.59e-02	0.00e+00	1.19e-06	0.00e+00	-1.62e+00	6.58e+03
6.14e+03	-9.95e-03	6.87e-03	1.22e-08	5.34e-09	0.00e+00	-1.45e+00	6.52e+03	2.25e-01	9.97e-03	2.35e-01	2.34e-01	2.91e-17	-9.91e-01	6.49e+03	4.56e-03	7.02e-03	5.07e-03	5.06e-03	0.00e+00	-7.17e-02	6.80e+03	5.28e-03	8.31e-03	8.56e-05	7.54e-05	0.00e+00	6.25e-01	6.18e+03	-1.11e-03	1.37e-02	1.11e-07	9.07e-08	0.00e+00	-8.05e-02	6.53e+03	7.84e-02	7.08e-03	7.79e-02	7.79e-02	6.41e-36	6.15e-02	6.91e+03	2.45e-02	2.10e-02	0.00e+00	1.14e-06	0.00e+00	1.17e+00	6.58e+03
6.14e+03	-2.04e-03	6.07e-03	1.40e-08	5.73e-09	0.00e+00	-3.36e-01	6.52e+03	2.66e-01	1.06e-02	2.56e-01	2.56e-01	1.26e-15	9.32e-01	6.49e+03	1.69e-02	5.89e-03	5.43e-03	5.41e-03	0.00e+00	1.95e+00	6.80e+03	-1.64e-03	6.27e-03	6.64e-05	6.81e-05	0.00e+00	-2.72e-01	6.18e+03	-2.82e-02	1.37e-02	1.25e-07	9.81e-08	0.00e+00	-2.06e+00	6.53e+03	8.28e-02	7.61e-03	9.14e-02	9.13e-02	6.12e-30	-1.13e+00	6.91e+03	-5.03e-02	2.20e-02	0.00e+00	1.10e-06	0.00e+00	-2.29e+00	6.59e+03
6.14e+03	-3.45e-03	5.99e-03	1.40e-08	5.78e-09	0.00e+00	-5.77e-01	6.52e+03	2.90e-01	1.08e-02	2.80e-01	2.79e-01	4.23e-14	9.17e-01	6.49e+03	-8.93e-03	6.32e-03	5.81e-03	5.79e-03	0.00e+00	-2.33e+00	6.80e+03	9.29e-04	5.48e-03	6.99e-05	6.15e-05	0.00e+00	1.57e-01	6.18e+03	8.56e-03	2.17e-02	1.39e-07	1.11e-07	0.00e+00	3.95e-01	6.54e+03	9.68e-02	7.85e-03	1.07e-01	1.07e-01	1.40e-24	-1.32e+00	6.92e+03	-1.56e-02	2.18e-02	0.00e+00	1.06e-06	0.00e+00	-7.15e-01	6.59e+03
6.14e+03	8.46e-03	4.60e-03	1.57e-08	6.01e-09	0.00e+00	1.84e+00	6.53e+03	3.16e-01	1.11e-02	3.06e-01	3.05e-01	1.11e-12	8.95e-01	6.49e+03	1.30e-02	6.17e-03	6.23e-03	6.20e-03	0.00e+00	1.10e+00	6.80e+03	-1.78e-04	7.37e-03	5.22e-05	5.54e-05	0.00e+00	-3.12e-02	6.19e+03	-2.01e-02	1.87e-02	1.48e-07	1.20e-07	0.00e+00	-1.07e+00	6.54e+03	1.40e-01	9.15e-03	1.26e-01	1.26e-01	7.73e-20	1.54e+00	6.92e+03	3.55e-02	3.29e-02	0.00e+00	1.02e-06	0.00e+00	1.08e+00	6.59e+03
6.14e+03	-1.44e-03	5.65e-03	1.57e-08	6.46e-09	0.00e+00	-2.54e-01	6.53e+03	3.44e-01	1.15e-02	3.34e-01	3.33e-01	2.26e-11	8.98e-01	6.49e+03	2.69e-03	6.04e-03	6.65e-03	6.63e-03	0.00e+00	-6.56e-01	6.81e+03	-1.37e-02	9.59e-03	5.17e-05	4.46e-05	0.00e+00	-1.44e+00	6.19e+03	-4.23e-02	1.54e-02	1.71e-07	1.30e-07	0.00e+00	-2.75e+00	6.54e+03	1.34e-01	8.39e-03	1.48e-01	1.48e-01	1.02e-15	-1.58e+00	6.92e+03	3.44e-02	2.22e-02	0.00e+00	9.87e-07	0.00e+00	1.55e+00	6.60e+03
6.14e+03	-9.96e-04	5.06e-03	-6.15e-06	6.72e-09	0.00e+00	-1.96e-01	6.53e+03	3.56e-01	1.24e-02	3.64e-01	3.64e-01	3.60e-10	-6.06e-01	6.49e+03	1.03e-02	6.90e-03	7.12e-03	7.09e-03	0.00e+00	4.55e-01	6.81e+03	-3.53e-03	7.17e-03	3.56e-05	4.02e-05	0.00e+00	-4.97e-01	6.19e+03	-1.37e-02	1.27e-02	1.81e-07	1.47e-07	0.00e+00	-1.08e+00	6.55e+03	1.88e-01	9.42e-03	1.73e-01	1.73e-01	3.25e-12	1.58e+00	6.93e+03	1.25e-02	1.75e-02	0.00e+00	9.51e-07	0.00e+00	7.13e-01	6.60e+03
6.15e+03	1.09e-02	5.29e-03	1.57e-08	6.99e-09	0.00e+00	2.06e+00	6.54e+03	4.15e-01	1.38e-02	3.96e-01	3.96e-01	4.47e-09	1.40e+00	6.50e+03	1.14e-02	6.96e-03	7.61e-03	7.59e-03	0.00e+00	5.48e-01	6.81e+03	-1.91e-02	7.13e-03	4.22e-05	3.66e-05	0.00e+00	-2.68e+00	6.19e+03	3.69e-02	2.00e-02	1.99e-07	1.59e-07	0.00e+00	1.84e+00	6.55e+03	2.05e-01	9.50e-03	2.03e-01	2.03e-01	2.48e-09	2.39e-01	6.93e+03	4.85e-02	1.70e-02	0.00e+00	9.16e-07	0.00e+00	2.85e+00	6.60e+03
6.15e+03	-1.19e-03	6.64e-03	1.92e-08	7.58e-09	0.00e+00	-1.79e-01	6.54e+03	4.33e-01	1.40e-02	4.31e-01	4.28e-01	4.35e-08	1.14e-01	6.50e+03	1.34e-03	6.20e-03	8.14e-03	8.12e-03	0.00e+00	-1.10e+00	6.82e+03	5.13e-03	8.13e-03	3.82e-05	3.29e-05	0.00e+00	6.27e-01	6.20e+03	2.62e-03	1.73e-02	2.18e-07	1.80e-07	0.00e+00	1.52e-01	6.55e+03	2.39e-01	1.06e-02	2.39e-01	2.38e-01	2.37e-06	-4.24e-02	6.94e+03	-3.00e-03	1.69e-02	0.00e+00	8.83e-07	0.00e+00	-1.78e-01	6.60e+03
6.15e+03	3.25e-03	5.87e-03	1.92e-08	8.13e-09	0.00e+00	5.53e-01	6.54e+03	4.75e-01	1.35e-02	4.71e-01	4.60e-01	4.26e-06	3.01e-01	6.50e+03	8.46e-03	7.97e-03	8.71e-03	8.69e-03	0.00e+00	-3.13e-02	6.82e+03	1.36e-03	5.25e-03	3.45e-05	2.96e-05	0.00e+00	2.52e-01	6.25e+03	-3.67e-02	1.78e-02	-1.70e-05	1.59e-06	0.00e+00	-2.07e+00	6.56e+03	2.81e-01	1.25e-02	2.90e-01	2.80e-01	2.80e-03	-7.59e-01	6.94e+03	1.41e-02	1.67e-02	4.41e-05	8.51e-07	0.00e+00	8.37e-01	6.61e+03
6.15e+03	-7.75e-03	5.82e-03	1.92e-08	8.46e-09	0.00e+00	-1.33e+00	6.54e+03	5.07e-01	1.50e-02	5.12e-01	4.91e-01	7.97e-05	-3.55e-01	6.50e+03	1.64e-02	6.13e-03	9.32e-03	9.29e-03	0.00e+00	1.15e+00	6.82e+03	1.51e-03	5.01e-03	3.12e-05	2.69e-05	0.00e+00	2.95e-01	6.25e+03	9.23e-03	2.48e-02	-1.69e-05	1.72e-06	0.00e+00	3.73e-01	6.56e+03	5.15e-01	1.46e-02	5.14e-01	3.67e-01	1.43e-01	1.20e-01	6.94e+03	7.35e-02	1.68e-02	0.00e+00	8.20e-07	0.00e+00	4.38e+00	6.61e+03
6.15e+03	-1.01e-02	7.94e-03	2.10e-08	8.80e-09	0.00e+00	-1.27e+00	6.55e+03	5.63e-01	1.68e-02	5.50e-01	5.19e-01	9.56e-04	7.92e-01	6.50e+03	1.20e-02	7.32e-03	9.96e-03	9.94e-03	0.00e+00	2.74e-01	6.83e+03	2.13e-03	5.58e-03	2.55e-05	2.17e-05	0.00e+00	3.77e-01	6.25e+03	-5.79e-02	2.26e-02	2.30e-06	1.91e-06	0.00e+00	-2.56e+00	6.56e+03	1.00e+00	2.05e-02	9.99e-01	5.18e-01	4.88e-01	6.03e-02	6.95e+03	3.84e-03	2.30e-02	4.50e-05	7.90e-07	0.00e+00	1.65e-01	6.61e+03
6.15e+03	1.38e-02	8.21e-03	2.27e-08	9.16e-09	0.00e+00	1.68e+00	6.55e+03	5.68e-01	1.54e-02	5.80e-01	5.44e-01	7.11e-03	-7.82e-01	6.50e+03	1.73e-02	6.72e-03	1.07e-02	1.06e-02	0.00e+00	9.94e-01	6.83e+03	-2.83e-03	6.69e-03	2.30e-05	1.95e-05	0.00e+00	-4.27e-01	6.25e+03	-1.06e-02	2.36e-02	2.52e-06	2.13e-06	0.00e+00	-4.48e-01	6.57e+03	7.24e-01	1.90e-02	7.22e-01	5.75e-01	1.62e-01	7.97e-02	6.95e+03	2.09e-02	1.91e-02	0.00e+00	7.62e-07	0.00e+00	1.10e+00	6.62e+03
6.15e+03	1.18e-02	9.43e-03	2.27e-08	9.54e-09	0.00e+00	1.25e+00	6.55e+03	6.13e-01	1.46e-02	6.19e-01	5.64e-01	3.41e-02	-4.02e-01	6.50e+03	2.62e-03	6.49e-03	1.14e-02	1.14e-02	0.00e+00	-1.35e+00	6.83e+03	-6.79e-03	6.03e-03	9.39e-06	1.77e-05	0.00e+00	-1.13e+00	6.26e+03	-4.50e-02	2.22e-02	2.76e-06	2.30e-06	0.00e+00	-2.03e+00	6.57e+03	4.46e-01	1.62e-02	4.48e-01	4.45e-01	7.40e-04	-1.65e-01	6.95e+03	-1.53e-02	2.17e-02	0.00e+00	7.34e-07	0.00e+00	-7.07e-01	6.62e+03
6.15e+03	5.39e-03	5.72e-03	6.12e-06	1.02e-08	0.00e+00	9.41e-01	6.56e+03	7.32e-01	1.83e-02	6.99e-01	5.79e-01	1.11e-01	1.80e+00	6.50e+03	2.10e-02	6.41e-03	1.22e-02	1.22e-02	0.00e+00	1.38e+00	6.84e+03	-1.58e-03	5.84e-03	1.88e-05	1.59e-05	0.00e+00	-2.74e-01	6.26e+03	-2.80e-02	2.02e-02	2.15e-05	2.61e-06	0.00e+00	-1.39e+00	6.57e+03	3.44e-01	1.35e-02	3.22e-01	3.12e-01	1.85e-06	1.64e+00	6.96e+03	-1.93e-02	1.82e-02	-4.63e-05	7.07e-07	0.00e+00	-1.06e+00	6.62e+03
6.16e+03	8.77e-03	5.24e-03	2.62e-08	1.06e-08	0.00e+00	1.67e+00	6.56e+03	8.42e-01	1.85e-02	8.36e-01	5.87e-01	2.46e-01	3.20e-01	6.50e+03	8.80e-03	6.44e-03	1.30e-02	1.30e-02	0.00e+00	-6.59e-01	6.84e+03	1.54e-03	4.87e-03	2.85e-05	1.44e-05	0.00e+00	3.10e-01	6.26e+03	-1.92e-03	1.94e-02	-1.65e-05	2.83e-06	0.00e+00	-9.83e-02	6.57e+03	2.39e-01	1.08e-02	2.61e-01	2.59e-01	1.42e-08	-2.06e+00	6.96e+03	-2.87e-02	2.08e-02	0.00e+00	6.82e-07	0.00e+00	-1.38e+00	6.62e+03
6.16e+03	-2.33e-03	5.49e-03	2.45e-08	1.15e-08	0.00e+00	-4.24e-01	6.56e+03	9.47e-01	1.76e-02	9.70e-01	5.90e-01	3.81e-01	-1.33e+00	6.51e+03	1.52e-02	6.46e-03	1.39e-02	1.39e-02	0.00e+00	1.95e-01	6.84e+03	1.69e-04	6.46e-03	2.69e-05	1.29e-05	0.00e+00	2.20e-02	6.26e+03	2.25e-02	2.24e-02	2.95e-06	3.14e-06	0.00e+00	1.00e+00	6.58e+03	2.20e-01	1.01e-02	2.21e-01	2.21e-01	2.87e-11	-9.80e-02	6.96e+03	1.03e-03	1.78e-02	0.00e+00	6.57e-07	0.00e+00	5.80e-02	6.63e+03
6.16e+03	-1.03e-02	5.82e-03	2.62e-08	1.23e-08	0.00e+00	-1.78e+00	6.56e+03	1.00e+00	1.79e-02	9.96e-01	5.85e-01	4.12e-01	2.40e-01	6.51e+03	6.90e-03	7.08e-03	1.49e-02	1.49e-02	0.00e+00	-1.13e+00	6.84e+03	-1.87e-03	6.13e-03	1.39e-05	1.16e-05	0.00e+00	-3.07e-01	6.26e+03	-9.88e-03	2.02e-02	3.24e-06	3.47e-06	0.00e+00	-4.89e-01	6.58e+03	2.18e-01	1.12e-02	1.88e-01	1.88e-01	1.40e-14	2.65e+00	6.97e+03	1.56e-03	1.78e-02	0.00e+00	6.33e-07	0.00e+00	8.77e-02	6.63e+03
6.16e+03	-1.57e-02	4.51e-03	2.62e-08	1.28e-08	0.00e+00	-3.48e+00	6.57e+03	8.97e-01	1.99e-02	8.84e-01	5.73e-01	3.13e-01	6.03e-01	6.51e+03	2.15e-02	7.77e-03	1.59e-02	1.59e-02	0.00e+00	7.09e-01	6.85e+03	-2.72e-04	5.94e-03	1.26e-05	1.05e-05	0.00e+00	-4.79e-02	6.27e+03	-4.17e-03	1.99e-02	3.57e-06	3.77e-06	0.00e+00	-2.10e-01	6.58e+03	1.70e-01	1.10e-02	1.60e-01	1.60e-01	1.64e-18	8.70e-01	6.97e+03	-3.96e-04	1.86e-02	0.00e+00	6.10e-07	0.00e+00	-2.13e-02	6.63e+03
6.16e+03	4.91e-03	4.88e-03	2.97e-08	1.34e-08	0.00e+00	1.01e+00	6.57e+03	7.27e-01	1.55e-02	7.21e-01	5.55e-01	1.65e-01	4.02e-01	6.51e+03	2.70e-02	6.98e-03	1.70e-02	1.70e-02	0.00e+00	1.42e+00	6.85e+03	-1.39e-03	6.94e-03	1.14e-05	9.37e-06	0.00e+00	-2.02e-01	6.27e+03	-1.02e-02	2.10e-02	3.93e-06	4.17e-06	0.00e+00	-4.86e-01	6.59e+03	1.37e-01	9.13e-03	1.37e-01	1.37e-01	4.59e-23	5.54e-02	6.98e+03	-4.43e-02	2.18e-02	0.00e+00	5.88e-07	0.00e+00	-2.03e+00	6.64e+03
6.16e+03	-8.94e-03	5.38e-03	2.97e-08	1.39e-08	0.00e+00	-1.66e+00	6.57e+03	5.95e-01	1.45e-02	5.98e-01	5.34e-01	6.08e-02	-2.25e-01	6.51e+03	1.88e-02	7.24e-03	1.82e-02	1.82e-02	0.00e+00	8.50e-02	6.85e+03	-1.41e-03	6.22e-03	1.03e-05	8.63e-06	0.00e+00	-2.29e-01	6.27e+03	2.90e-05	1.78e-02	4.33e-06	4.61e-06	0.00e+00	1.39e-03	6.59e+03	1.14e-01	7.84e-03	1.16e-01	1.16e-01	3.10e-28	-2.83e-01	6.98e+03	-4.36e-03	2.06e-02	0.00e+00	5.66e-07	0.00e+00	-2.12e-01	6.64e+03
6.16e+03	-2.98e-03	6.43e-03	3.15e-08	1.45e-08	0.00e+00	-4.64e-01	6.57e+03	5.18e-01	1.42e-02	5.37e-01	5.06e-01	1.51e-02	-1.33e+00	6.51e+03	2.60e-02	7.12e-03	1.95e-02	1.95e-02	0.00e+00	9.14e-01	6.86e+03	5.67e-03	5.73e-03	9.28e-06	7.70e-06	0.00e+00	9.89e-01	6.27e+03	2.99e-03	1.81e-02	-3.43e-05	5.00e-06	0.00e+00	1.66e-01	6.59e+03	1.04e-01	7.87e-03	9.92e-02	9.93e-02	5.02e-34	6.26e-01	6.98e+03	-1.51e-02	2.42e-02	0.00e+00	5.46e-07	0.00e+00	-6.26e-01	6.64e+03
6.16e+03	-2.16e-03	5.74e-03	3.32e-08	1.55e-08	0.00e+00	-3.76e-01	6.58e+03	5.05e-01	1.31e-02	5.18e-01	4.77e-01	2.51e-03	-1.01e+00	6.51e+03	2.24e-02	7.66e-03	2.09e-02	2.08e-02	0.00e+00	1.98e-01	6.86e+03	-6.28e-03	5.72e-03	8.39e-06	6.98e-06	0.00e+00	-1.10e+00	6.28e+03	1.11e-02	2.13e-02	5.25e-06	5.52e-06	0.00e+00	5.23e-01	6.60e+03	7.54e-02	7.55e-03	8.46e-02	8.46e-02	1.95e-40	-1.23e+00	6.99e+03	-3.20e-02	1.78e-02	0.00e+00	5.26e-07	0.00e+00	-1.80e+00	6.64e+03
6.16e+03	-1.15e-02	5.98e-03	3.32e-08	1.61e-08	0.00e+00	-1.92e+00	6.58e+03	5.20e-01	1.36e-02	5.17e-01	4.45e-01	2.71e-04	2.49e-01	6.51e+03	2.32e-02	6.03e-03	2.23e-02	2.23e-02	0.00e+00	1.55e-01	6.86e+03	-3.88e-03	4.73e-03	7.59e-06	6.32e-06	0.00e+00	-8.22e-01	6.28e+03	2.64e-02	1.92e-02	-1.39e-05	6.10e-06	0.00e+00	1.37e+00	6.60e+03	6.91e-02	7.04e-03	7.22e-02	7.22e-02	0.00e+00	-4.46e-01	6.99e+03	9.10e-03	1.60e-02	0.00e+00	5.07e-07	0.00e+00	5.68e-01	6.65e+03
6.17e+03	-3.55e-04	7.26e-03	3.50e-08	1.68e-08	0.00e+00	-4.89e-02	6.58e+03	5.11e-01	1.45e-02	5.05e-01	4.13e-01	1.82e-05	4.41e-01	6.52e+03	4.37e-02	6.84e-03	2.39e-02	2.39e-02	0.00e+00	2.90e+00	6.86e+03	-6.82e-03	6.27e-03	6.86e-06	5.63e-06	0.00e+00	-1.09e+00	6.41e+03	2.88e-02	1.79e-02	1.96e-03	1.90e-03	0.00e+00	1.50e+00	6.60e+03	4.98e-02	5.87e-03	6.16e-02	6.16e-02	0.00e+00	-2.01e+00	6.99e+03	2.04e-02	2.47e-02	0.00e+00	4.88e-07	0.00e+00	8.24e-01	6.65e+03
6.17e+03	1.88e-03	5.69e-03	3.85e-08	1.74e-08	0.00e+00	3.30e-01	6.59e+03	4.90e-01	1.47e-02	4.62e-01	3.81e-01	8.35e-07	1.87e+00	6.52e+03	4.33e-02	6.54e-03	2.55e-02	2.55e-02	0.00e+00	2.72e+00	6.87e+03	1.11e-02	5.21e-03	1.81e-05	5.09e-06	0.00e+00	2.12e+00	6.41e+03	1.50e-02	1.22e-02	2.17e-03	2.09e-03	0.00e+00	1.05e+00	6.61e+03	5.73e-02	6.80e-03	5.25e-02	5.25e-02	0.00e+00	7.02e-01	7.00e+03	8.01e-03	2.11e-02	-5.12e-05	4.71e-07	0.00e+00	3.82e-01	6.65e+03
6.17e+03	2.10e-03	6.05e-03	4.02e-08	1.86e-08	0.00e+00	3.48e-01	6.59e+03	3.79e-01	1.29e-02	4.01e-01	3.50e-01	6.97e-09	-1.69e+00	6.52e+03	2.65e-02	6.16e-03	2.73e-02	2.73e-02	0.00e+00	-1.23e-01	6.87e+03	2.80e-03	5.59e-03	1.70e-05	4.09e-06	0.00e+00	4.98e-01	6.42e+03	2.35e-02	1.54e-02	2.43e-03	2.30e-03	0.00e+00	1.37e+00	6.61e+03	3.56e-02	5.91e-03	4.48e-02	4.48e-02	0.00e+00	-1.55e+00	nan	nan	nan	nan	nan	nan	nan	6.66e+03
6.17e+03	-4.28e-03	4.80e-03	4.19e-08	1.94e-08	0.00e+00	-8.91e-01	6.59e+03	3.25e-01	1.40e-02	3.43e-01	3.21e-01	5.84e-10	-1.29e+00	6.52e+03	1.63e-02	6.57e-03	2.92e-02	2.92e-02	0.00e+00	-1.96e+00	6.88e+03	6.21e-03	6.49e-03	4.14e-06	3.34e-06	0.00e+00	9.57e-01	6.42e+03	1.30e-02	1.57e-02	2.65e-03	2.53e-03	0.00e+00	6.56e-01	6.61e+03	3.58e-02	5.08e-03	3.82e-02	3.82e-02	0.00e+00	-4.57e-01	nan	nan	nan	nan	nan	nan	nan	6.66e+03
6.17e+03	3.83e-03	5.67e-03	4.37e-08	2.02e-08	0.00e+00	6.76e-01	6.59e+03	2.90e-01	1.47e-02	3.00e-01	2.93e-01	3.84e-11	-7.32e-01	6.52e+03	3.76e-02	7.05e-03	3.12e-02	3.12e-02	0.00e+00	8.95e-01	6.88e+03	-6.04e-04	5.79e-03	3.74e-06	3.02e-06	0.00e+00	-1.05e-01	6.42e+03	2.00e-02	2.82e-02	2.95e-03	2.78e-03	0.00e+00	6.06e-01	6.62e+03	2.08e-02	5.61e-03	3.25e-02	3.25e-02	0.00e+00	-2.09e+00	nan	nan	nan	nan	nan	nan	nan	6.66e+03
6.17e+03	5.53e-03	7.27e-03	4.54e-08	2.15e-08	0.00e+00	7.60e-01	6.60e+03	2.60e-01	1.55e-02	2.70e-01	2.68e-01	1.97e-12	-6.26e-01	6.52e+03	2.89e-02	6.52e-03	3.34e-02	3.34e-02	0.00e+00	-6.90e-01	6.88e+03	-9.92e-03	6.06e-03	3.38e-06	2.72e-06	0.00e+00	-1.64e+00	6.42e+03	-1.21e-02	2.15e-02	3.17e-03	3.07e-03	0.00e+00	-7.11e-01	6.62e+03	2.99e-02	5.91e-03	2.77e-02	2.77e-02	0.00e+00	3.74e-01	nan	nan	nan	nan	nan	nan	nan	6.66e+03
6.17e+03	8.78e-03	5.62e-03	4.72e-08	2.24e-08	0.00e+00	1.56e+00	6.60e+03	2.64e-01	1.75e-02	2.46e-01	2.45e-01	7.85e-14	1.03e+00	6.52e+03	3.93e-02	7.00e-03	3.57e-02	3.57e-02	0.00e+00	5.03e-01	6.89e+03	-1.85e-03	6.13e-03	3.06e-06	2.46e-06	0.00e+00	-3.03e-01	6.42e+03	4.53e-02	1.79e-02	3.48e-03	3.37e-03	0.00e+00	2.34e+00	6.62e+03	2.33e-02	4.71e-03	2.37e-02	2.36e-02	0.00e+00	-7.63e-02	nan	nan	nan	nan	nan	nan	nan	6.67e+03
6.17e+03	4.34e-03	5.62e-03	4.89e-08	2.34e-08	0.00e+00	7.72e-01	6.60e+03	1.96e-01	1.14e-02	2.26e-01	2.25e-01	2.44e-15	-2.61e+00	6.52e+03	3.86e-02	7.00e-03	3.83e-02	3.82e-02	0.00e+00	5.69e-02	6.89e+03	8.08e-03	8.51e-03	2.76e-06	2.17e-06	0.00e+00	9.49e-01	6.43e+03	-1.66e-02	1.37e-02	3.82e-03	3.72e-03	0.00e+00	-1.50e+00	6.62e+03	2.48e-02	4.27e-03	2.02e-02	2.02e-02	0.00e+00	1.09e+00	nan	nan	nan	nan	nan	nan	nan	6.67e+03
6.17e+03	1.83e-03	5.12e-03	6.16e-06	2.43e-08	0.00e+00	3.56e-01	6.60e+03	2.19e-01	1.17e-02	2.08e-01	2.07e-01	5.93e-17	9.79e-01	6.53e+03	3.86e-02	6.15e-03	4.09e-02	4.09e-02	0.00e+00	-3.82e-01	6.89e+03	-3.04e-03	5.58e-03	-9.69e-06	2.00e-06	0.00e+00	-5.43e-01	6.43e+03	1.64e-02	2.00e-02	4.18e-03	4.08e-03	0.00e+00	6.11e-01	6.63e+03	2.26e-02	4.82e-03	1.72e-02	1.72e-02	0.00e+00	1.13e+00	nan	nan	nan	nan	nan	nan	nan	6.67e+03
6.18e+03	2.01e-03	4.81e-03	5.42e-08	2.59e-08	0.00e+00	4.18e-01	6.61e+03	1.94e-01	1.06e-02	1.91e-01	1.90e-01	1.12e-18	2.95e-01	6.53e+03	3.64e-02	6.66e-03	4.38e-02	4.37e-02	0.00e+00	-1.10e+00	6.89e+03	-9.13e-04	5.48e-03	-9.97e-06	1.80e-06	0.00e+00	-1.65e-01	6.43e+03	3.20e-02	1.66e-02	4.57e-03	4.50e-03	0.00e+00	1.65e+00	6.63e+03	2.12e-02	5.82e-03	1.47e-02	1.46e-02	0.00e+00	1.11e+00	nan	nan	nan	nan	nan	nan	nan	6.68e+03
6.18e+03	8.49e-03	5.18e-03	5.59e-08	2.70e-08	0.00e+00	1.64e+00	6.61e+03	1.79e-01	9.96e-03	1.77e-01	1.76e-01	1.65e-20	2.70e-01	6.53e+03	4.10e-02	6.96e-03	4.68e-02	4.67e-02	0.00e+00	-8.35e-01	6.90e+03	-2.03e-03	5.42e-03	2.04e-06	1.62e-06	0.00e+00	-3.76e-01	6.43e+03	4.25e-02	1.76e-02	5.01e-03	4.94e-03	0.00e+00	2.13e+00	6.63e+03	1.22e-02	5.45e-03	1.25e-02	1.25e-02	0.00e+00	-4.89e-02	nan	nan	nan	nan	nan	nan	nan	6.68e+03
6.18e+03	1.81e-03	8.54e-03	5.77e-08	2.81e-08	0.00e+00	2.12e-01	6.61e+03	1.35e-01	1.08e-02	1.63e-01	1.63e-01	1.89e-22	-2.63e+00	6.53e+03	3.95e-02	6.99e-03	5.01e-02	5.00e-02	0.00e+00	-1.51e+00	6.90e+03	-4.90e-03	7.63e-03	1.85e-06	1.46e-06	0.00e+00	-6.43e-01	6.44e+03	1.10e-02	1.67e-02	5.33e-03	5.43e-03	0.00e+00	3.39e-01	6.64e+03	1.53e-02	4.30e-03	1.07e-02	1.06e-02	0.00e+00	1.07e+00	nan	nan	nan	nan	nan	nan	nan	6.68e+03
6.18e+03	2.79e-04	5.92e-03	6.12e-08	2.92e-08	0.00e+00	4.71e-02	6.62e+03	1.61e-01	9.98e-03	1.51e-01	1.51e-01	1.69e-24	9.24e-01	6.53e+03	4.71e-02	6.96e-03	5.35e-02	5.35e-02	0.00e+00	-9.23e-01	6.90e+03	-1.10e-03	5.60e-03	-1.07e-05	1.31e-06	0.00e+00	-1.95e-01	6.44e+03	2.12e-02	1.89e-02	6.01e-03	5.99e-03	0.00e+00	8.03e-01	6.64e+03	9.52e-03	4.32e-03	9.10e-03	9.06e-03	0.00e+00	9.65e-02	nan	nan	nan	nan	nan	nan	nan	6.68e+03
6.18e+03	5.71e-03	6.17e-03	6.47e-08	3.12e-08	0.00e+00	9.26e-01	6.62e+03	1.47e-01	1.03e-02	1.41e-01	1.40e-01	1.18e-26	6.06e-01	6.53e+03	4.73e-02	7.68e-03	5.72e-02	5.72e-02	0.00e+00	-1.29e+00	6.90e+03	2.55e-03	6.25e-03	1.51e-06	1.18e-06	0.00e+00	4.07e-01	6.44e+03	1.14e-02	1.92e-02	6.78e-03	6.58e-03	0.00e+00	2.40e-01	6.64e+03	1.45e-02	4.44e-03	7.76e-03	7.72e-03	0.00e+00	1.52e+00	nan	nan	nan	nan	nan	nan	nan	6.69e+03
6.18e+03	6.06e-03	7.21e-03	6.64e-08	3.24e-08	0.00e+00	8.40e-01	6.62e+03	1.30e-01	1.02e-02	1.31e-01	1.31e-01	6.40e-29	-1.34e-01	6.53e+03	4.54e-02	7.11e-03	6.12e-02	6.12e-02	0.00e+00	-2.23e+00	6.91e+03	1.49e-02	6.34e-03	-1.10e-05	1.06e-06	0.00e+00	2.36e+00	6.44e+03	9.11e-03	1.48e-02	7.60e-03	7.23e-03	0.00e+00	1.02e-01	6.65e+03	9.85e-03	5.23e-03	6.62e-03	6.58e-03	0.00e+00	6.18e-01	nan	nan	nan	nan	nan	nan	nan	6.69e+03
6.18e+03	-5.52e-03	5.47e-03	6.82e-08	3.38e-08	0.00e+00	-1.01e+00	6.62e+03	1.24e-01	8.87e-03	1.22e-01	1.22e-01	2.71e-31	2.20e-01	6.53e+03	6.51e-02	7.44e-03	6.55e-02	6.55e-02	0.00e+00	-5.39e-02	6.91e+03	2.56e-03	5.44e-03	-1.12e-05	9.48e-07	0.00e+00	4.72e-01	6.44e+03	-2.03e-03	1.99e-02	8.34e-03	7.96e-03	0.00e+00	-5.20e-01	6.65e+03	1.22e-02	4.96e-03	5.66e-03	5.60e-03	0.00e+00	1.32e+00	nan	nan	nan	nan	nan	nan	nan	6.69e+03
6.18e+03	-8.74e-03	6.58e-03	7.17e-08	3.52e-08	0.00e+00	-1.33e+00	6.63e+03	1.27e-01	9.27e-03	1.14e-01	1.13e-01	8.92e-34	1.43e+00	6.54e+03	5.95e-02	7.26e-03	7.00e-02	7.00e-02	0.00e+00	-1.46e+00	6.91e+03	1.48e-03	6.35e-03	1.11e-06	8.50e-07	0.00e+00	2.34e-01	6.45e+03	-8.00e-03	1.62e-02	9.07e-03	8.74e-03	0.00e+00	-1.05e+00	6.65e+03	-1.06e-04	4.33e-03	4.83e-03	4.78e-03	0.00e+00	-1.14e+00	nan	nan	nan	nan	nan	nan	nan	6.70e+03
6.18e+03	-9.27e-03	6.89e-03	7.52e-08	3.74e-08	0.00e+00	-1.35e+00	6.63e+03	1.30e-01	9.53e-03	1.06e-01	1.06e-01	2.29e-36	2.53e+00	6.54e+03	6.73e-02	7.65e-03	7.49e-02	7.49e-02	0.00e+00	-1.00e+00	6.92e+03	6.59e-03	5.94e-03	1.01e-06	7.61e-07	0.00e+00	1.11e+00	6.45e+03	-3.44e-03	2.18e-02	9.98e-03	9.63e-03	0.00e+00	-6.15e-01	6.66e+03	5.65e-03	4.04e-03	4.12e-03	4.07e-03	0.00e+00	3.77e-01	nan	nan	nan	nan	nan	nan	nan	6.70e+03
6.18e+03	1.92e-03	7.45e-03	7.87e-08	3.90e-08	0.00e+00	2.57e-01	6.63e+03	1.22e-01	9.76e-03	9.89e-02	9.87e-02	4.58e-39	2.41e+00	6.54e+03	8.08e-02	7.11e-03	8.01e-02	8.01e-02	0.00e+00	9.06e-02	6.92e+03	-1.21e-02	5.96e-03	8.23e-07	6.28e-07	0.00e+00	-2.02e+00	6.45e+03	4.57e-02	1.76e-02	1.09e-02	1.06e-02	0.00e+00	1.98e+00	6.66e+03	-7.93e-03	4.14e-03	3.52e-03	3.47e-03	0.00e+00	-2.77e+00	nan	nan	nan	nan	nan	nan	nan	6.70e+03
6.19e+03	-4.14e-04	6.01e-03	8.04e-08	4.06e-08	0.00e+00	-6.89e-02	6.63e+03	1.17e-01	9.53e-03	9.23e-02	9.22e-02	7.15e-42	2.59e+00	6.54e+03	7.25e-02	8.57e-03	8.57e-02	8.56e-02	0.00e+00	-1.54e+00	6.93e+03	1.94e-04	4.98e-03	6.72e-07	5.18e-07	0.00e+00	3.88e-02	6.45e+03	5.67e-02	1.86e-02	1.20e-02	1.17e-02	0.00e+00	2.41e+00	6.66e+03	-3.04e-03	4.80e-03	3.01e-03	2.96e-03	0.00e+00	-1.26e+00	nan	nan	nan	nan	nan	nan	nan	6.70e+03
6.19e+03	3.58e-03	5.11e-03	8.39e-08	4.23e-08	0.00e+00	7.01e-01	6.64e+03	1.06e-01	9.21e-03	8.62e-02	8.61e-02	8.41e-45	2.13e+00	6.54e+03	9.22e-02	8.69e-03	9.16e-02	9.16e-02	0.00e+00	6.43e-02	6.93e+03	8.77e-03	6.37e-03	6.09e-07	4.62e-07	0.00e+00	1.38e+00	6.46e+03	1.24e-02	1.61e-02	1.31e-02	1.28e-02	0.00e+00	-4.27e-02	6.70e+03	-1.23e-03	4.83e-03	5.29e-04	5.09e-04	0.00e+00	-3.64e-01	nan	nan	nan	nan	nan	nan	nan	6.71e+03
6.19e+03	1.95e-03	5.45e-03	-6.04e-06	4.40e-08	0.00e+00	3.59e-01	6.64e+03	7.94e-02	1.07e-02	8.05e-02	8.05e-02	0.00e+00	-1.01e-01	6.54e+03	8.56e-02	7.87e-03	9.80e-02	9.80e-02	0.00e+00	-1.58e+00	6.93e+03	9.30e-03	8.10e-03	5.50e-07	4.12e-07	0.00e+00	1.15e+00	6.46e+03	5.07e-02	1.56e-02	1.43e-02	1.42e-02	0.00e+00	2.34e+00	6.70e+03	4.81e-03	5.98e-03	4.46e-04	4.34e-04	0.00e+00	7.30e-01	nan	nan	nan	nan	nan	nan	nan	6.71e+03
6.19e+03	-2.40e-03	5.68e-03	9.09e-08	4.58e-08	0.00e+00	-4.23e-01	6.64e+03	7.43e-02	9.51e-03	7.52e-02	7.52e-02	0.00e+00	-9.16e-02	6.54e+03	9.50e-02	8.00e-03	1.05e-01	1.05e-01	0.00e+00	-1.23e+00	6.93e+03	-4.11e-03	5.13e-03	4.98e-07	3.81e-07	0.00e+00	-8.00e-01	6.46e+03	-5.29e-03	1.90e-02	1.58e-02	1.56e-02	0.00e+00	-1.11e+00	6.75e+03	-1.38e-02	6.59e-03	3.32e-05	3.32e-05	0.00e+00	-2.10e+00	nan	nan	nan	nan	nan	nan	nan	6.71e+03
6.19e+03	-9.65e-03	6.33e-03	9.61e-08	4.87e-08	0.00e+00	-1.52e+00	6.65e+03	8.05e-02	8.74e-03	7.03e-02	7.02e-02	0.00e+00	1.17e+00	6.54e+03	1.19e-01	8.67e-03	1.12e-01	1.12e-01	0.00e+00	8.42e-01	6.94e+03	2.94e-04	7.42e-03	4.49e-07	6.64e-08	0.00e+00	3.95e-02	6.46e+03	1.33e-02	1.63e-02	1.73e-02	1.71e-02	0.00e+00	-2.47e-01	6.75e+03	7.87e-03	4.76e-03	2.72e-05	2.83e-05	0.00e+00	1.65e+00	nan	nan	nan	nan	nan	nan	nan	6.72e+03
6.19e+03	-6.92e-03	4.98e-03	1.05e-07	5.28e-08	0.00e+00	-1.39e+00	6.65e+03	6.83e-02	9.11e-03	6.56e-02	6.56e-02	0.00e+00	2.92e-01	6.55e+03	1.04e-01	8.02e-03	1.20e-01	1.20e-01	0.00e+00	-1.96e+00	6.94e+03	-2.80e-03	5.97e-03	4.06e-07	6.05e-08	0.00e+00	-4.70e-01	6.46e+03	-2.18e-03	1.98e-02	1.91e-02	1.89e-02	0.00e+00	-1.08e+00	6.76e+03	-8.30e-04	4.66e-03	2.20e-05	2.41e-05	0.00e+00	-1.83e-01	nan	nan	nan	nan	nan	nan	nan	6.72e+03
6.19e+03	1.24e-02	4.98e-03	1.08e-07	5.50e-08	0.00e+00	2.49e+00	6.65e+03	5.94e-02	9.20e-03	6.13e-02	6.13e-02	0.00e+00	-2.01e-01	6.55e+03	1.21e-01	8.49e-03	1.28e-01	1.28e-01	0.00e+00	-8.74e-01	6.94e+03	7.54e-03	6.78e-03	3.67e-07	5.52e-08	0.00e+00	1.11e+00	6.47e+03	5.92e-02	1.76e-02	2.09e-02	2.08e-02	0.00e+00	2.17e+00	6.76e+03	3.36e-04	4.10e-03	1.76e-05	2.05e-05	0.00e+00	7.77e-02	nan	nan	nan	nan	nan	nan	nan	6.72e+03
6.19e+03	1.12e-02	5.92e-03	1.14e-07	5.85e-08	0.00e+00	1.90e+00	6.65e+03	5.54e-02	8.49e-03	5.72e-02	5.73e-02	0.00e+00	-2.17e-01	6.55e+03	1.62e-01	9.15e-03	1.37e-01	1.37e-01	1.68e-44	2.71e+00	6.95e+03	1.34e-03	8.37e-03	3.31e-07	5.03e-08	0.00e+00	1.60e-01	6.47e+03	1.59e-02	2.20e-02	2.30e-02	2.28e-02	0.00e+00	-3.21e-01	6.76e+03	-3.06e-03	5.19e-03	1.39e-05	1.75e-05	0.00e+00	-5.92e-01	nan	nan	nan	nan	nan	nan	nan	6.72e+03
6.20e+03	6.40e-03	5.60e-03	1.17e-07	6.09e-08	0.00e+00	1.14e+00	6.66e+03	6.19e-02	8.92e-03	5.34e-02	5.35e-02	0.00e+00	9.48e-01	6.55e+03	1.47e-01	8.50e-03	1.47e-01	1.47e-01	3.08e-38	-3.34e-02	6.95e+03	-1.42e-02	6.01e-03	2.85e-07	3.68e-08	0.00e+00	-2.36e+00	6.47e+03	3.01e-02	1.86e-02	2.52e-02	2.51e-02	0.00e+00	2.63e-01	6.76e+03	1.29e-02	5.39e-03	1.06e-05	1.49e-05	0.00e+00	2.40e+00	nan	nan	nan	nan	nan	nan	nan	6.73e+03
6.20e+03	-1.48e-02	6.59e-03	1.22e-07	6.34e-08	0.00e+00	-2.25e+00	6.66e+03	5.66e-02	8.99e-03	4.99e-02	4.99e-02	0.00e+00	7.41e-01	6.55e+03	1.48e-01	8.42e-03	1.58e-01	1.58e-01	1.59e-32	-1.22e+00	6.95e+03	-5.50e-03	5.73e-03	2.58e-07	3.35e-08	0.00e+00	-9.60e-01	6.47e+03	3.75e-02	1.76e-02	2.77e-02	2.77e-02	0.00e+00	5.56e-01	6.77e+03	-3.33e-03	5.09e-03	1.65e-05	1.26e-05	0.00e+00	-6.57e-01	nan	nan	nan	nan	nan	nan	nan	6.73e+03
6.20e+03	-9.06e-03	4.73e-03	1.29e-07	6.74e-08	0.00e+00	-1.91e+00	6.66e+03	4.89e-02	1.02e-02	4.66e-02	4.66e-02	0.00e+00	2.24e-01	6.55e+03	1.53e-01	8.59e-03	1.71e-01	1.70e-01	2.49e-27	-2.04e+00	6.95e+03	-3.12e-03	8.54e-03	2.33e-07	3.05e-08	0.00e+00	-3.65e-01	6.48e+03	6.31e-02	2.53e-02	3.04e-02	3.04e-02	0.00e+00	1.30e+00	6.77e+03	-9.72e-03	5.57e-03	1.41e-05	1.08e-05	0.00e+00	-1.75e+00	nan	nan	nan	nan	nan	nan	nan	6.73e+03
6.20e+03	-5.74e-04	5.30e-03	1.35e-07	7.02e-08	0.00e+00	-1.08e-01	6.70e+03	3.08e-02	7.34e-03	2.06e-02	2.05e-02	0.00e+00	1.40e+00	6.55e+03	1.70e-01	1.01e-02	1.87e-01	1.86e-01	1.17e-22	-1.69e+00	6.96e+03	1.73e-02	6.38e-03	2.10e-07	2.78e-08	0.00e+00	2.71e+00	6.48e+03	1.82e-02	1.90e-02	3.35e-02	3.35e-02	0.00e+00	-8.02e-01	6.77e+03	-1.97e-03	5.15e-03	3.39e-06	9.18e-06	0.00e+00	-3.84e-01	nan	nan	nan	nan	nan	nan	nan	6.74e+03
6.20e+03	-1.48e-03	5.10e-03	1.47e-07	7.61e-08	0.00e+00	-2.90e-01	6.70e+03	2.49e-02	7.75e-03	1.92e-02	1.92e-02	0.00e+00	7.36e-01	6.55e+03	1.98e-01	8.93e-03	2.07e-01	2.07e-01	1.66e-18	-1.02e+00	6.96e+03	-3.99e-03	5.47e-03	1.91e-07	2.53e-08	0.00e+00	-7.30e-01	6.48e+03	3.47e-03	1.61e-02	3.69e-02	3.70e-02	0.00e+00	-2.07e+00	6.78e+03	6.76e-03	5.59e-03	1.63e-06	7.81e-06	0.00e+00	1.21e+00	nan	nan	nan	nan	nan	nan	nan	6.74e+03
6.20e+03	-4.46e-03	6.41e-03	1.52e-07	8.08e-08	0.00e+00	-6.95e-01	6.70e+03	3.43e-02	7.77e-03	1.79e-02	1.79e-02	0.00e+00	2.10e+00	6.56e+03	2.48e-01	1.04e-02	2.35e-01	2.35e-01	7.12e-15	1.24e+00	6.96e+03	-2.28e-03	4.96e-03	9.60e-08	2.30e-08	0.00e+00	-4.59e-01	6.48e+03	8.30e-02	1.77e-02	4.06e-02	4.06e-02	0.00e+00	2.40e+00	6.78e+03	-6.35e-03	5.25e-03	-2.16e-07	6.67e-06	0.00e+00	-1.21e+00	nan	nan	nan	nan	nan	nan	nan	6.74e+03
6.20e+03	-4.80e-03	6.38e-03	1.59e-07	8.42e-08	0.00e+00	-7.52e-01	6.75e+03	1.59e-02	8.73e-03	5.29e-03	5.20e-03	0.00e+00	1.21e+00	6.56e+03	2.69e-01	1.02e-02	2.72e-01	2.72e-01	9.19e-12	-2.74e-01	6.96e+03	-3.59e-03	5.72e-03	8.57e-08	2.10e-08	0.00e+00	-6.29e-01	6.48e+03	5.48e-02	2.21e-02	4.47e-02	4.48e-02	0.00e+00	4.55e-01	6.78e+03	-2.04e-04	4.80e-03	-1.48e-06	5.68e-06	0.00e+00	-4.22e-02	nan	nan	nan	nan	nan	nan	nan	6.74e+03
6.20e+03	-1.47e-03	4.94e-03	1.66e-07	8.76e-08	0.00e+00	-2.98e-01	6.75e+03	1.60e-02	8.27e-03	4.96e-03	4.85e-03	0.00e+00	1.34e+00	6.56e+03	3.31e-01	1.11e-02	3.18e-01	3.18e-01	3.58e-09	1.17e+00	6.97e+03	-7.92e-03	6.03e-03	7.68e-08	1.92e-08	0.00e+00	-1.31e+00	6.49e+03	5.56e-02	1.62e-02	4.92e-02	4.91e-02	0.00e+00	3.96e-01	6.79e+03	-1.11e-03	4.22e-03	6.31e-06	4.83e-06	0.00e+00	-2.64e-01	nan	nan	nan	nan	nan	nan	nan	6.75e+03
6.20e+03	3.69e-03	6.32e-03	1.73e-07	9.30e-08	0.00e+00	5.84e-01	6.76e+03	-8.18e-03	7.33e-03	4.63e-03	4.53e-03	0.00e+00	-1.75e+00	6.56e+03	3.81e-01	1.10e-02	3.70e-01	3.71e-01	1.11e-05	9.36e-01	6.97e+03	4.17e-04	7.35e-03	7.55e-08	1.75e-08	0.00e+00	5.68e-02	6.49e+03	8.53e-02	1.98e-02	5.41e-02	5.42e-02	0.00e+00	1.57e+00	6.79e+03	-2.91e-03	4.48e-03	1.43e-05	4.11e-06	0.00e+00	-6.52e-01	nan	nan	nan	nan	nan	nan	nan	6.75e+03
6.21e+03	-2.53e-03	6.54e-03	1.80e-07	9.69e-08	0.00e+00	-3.86e-01	6.76e+03	-3.89e-03	7.54e-03	4.33e-03	4.22e-03	0.00e+00	-1.09e+00	6.56e+03	4.42e-01	1.23e-02	4.24e-01	4.20e-01	3.16e-03	1.49e+00	6.97e+03	2.86e-03	6.61e-03	6.91e-08	1.60e-08	0.00e+00	4.32e-01	6.49e+03	5.66e-02	1.46e-02	5.95e-02	5.96e-02	0.00e+00	-1.94e-01	6.79e+03	1.38e-02	4.76e-03	4.63e-06	3.49e-06	0.00e+00	2.89e+00	nan	nan	nan	nan	nan	nan	nan	6.75e+03
6.21e+03	5.22e-03	5.42e-03	6.34e-06	1.03e-07	0.00e+00	9.61e-01	6.76e+03	7.94e-03	7.94e-03	4.05e-03	3.94e-03	0.00e+00	4.89e-01	6.56e+03	5.59e-01	1.30e-02	5.60e-01	4.58e-01	1.03e-01	-1.13e-01	6.98e+03	-5.17e-04	5.43e-03	1.36e-05	1.46e-08	0.00e+00	-9.77e-02	6.49e+03	5.88e-02	1.39e-02	6.54e-02	6.56e-02	0.00e+00	-4.78e-01	6.80e+03	-3.89e-03	4.28e-03	-5.00e-06	2.97e-06	0.00e+00	-9.08e-01	nan	nan	nan	nan	nan	nan	nan	6.76e+03
6.21e+03	-3.60e-03	4.67e-03	1.96e-07	1.07e-07	0.00e+00	-7.71e-01	6.76e+03	-7.35e-03	7.54e-03	3.80e-03	3.69e-03	0.00e+00	-1.48e+00	6.56e+03	1.00e+00	1.75e-02	9.99e-01	4.74e-01	5.26e-01	8.47e-02	6.98e+03	-9.25e-03	5.98e-03	5.12e-08	8.59e-09	0.00e+00	-1.55e+00	6.50e+03	5.81e-02	1.34e-02	7.19e-02	7.22e-02	0.00e+00	-1.03e+00	6.80e+03	1.94e-04	4.56e-03	2.85e-06	2.54e-06	0.00e+00	4.20e-02	nan	nan	nan	nan	nan	nan	nan	6.76e+03
6.21e+03	-3.53e-03	5.57e-03	2.04e-07	1.11e-07	0.00e+00	-6.34e-01	6.77e+03	3.81e-03	7.53e-03	3.55e-03	3.44e-03	0.00e+00	3.34e-02	6.56e+03	9.59e-01	1.61e-02	9.58e-01	4.63e-01	4.94e-01	7.17e-02	6.98e+03	7.90e-03	6.16e-03	4.48e-08	7.82e-09	0.00e+00	1.28e+00	6.50e+03	9.31e-02	1.45e-02	7.92e-02	7.95e-02	0.00e+00	9.62e-01	6.80e+03	-4.50e-03	5.55e-03	2.31e-06	2.16e-06	0.00e+00	-8.12e-01	nan	nan	nan	nan	nan	nan	nan	6.76e+03
6.21e+03	-6.46e-03	5.03e-03	2.15e-07	1.18e-07	0.00e+00	-1.29e+00	6.77e+03	8.06e-04	7.54e-03	3.31e-03	3.21e-03	0.00e+00	-3.32e-01	6.57e+03	5.14e-01	1.41e-02	5.15e-01	4.30e-01	8.57e-02	-4.57e-02	6.99e+03	3.36e-03	6.48e-03	4.22e-08	7.12e-09	0.00e+00	5.18e-01	6.50e+03	6.95e-02	2.04e-02	8.70e-02	8.71e-02	0.00e+00	-8.61e-01	6.81e+03	2.29e-03	3.87e-03	1.97e-06	1.84e-06	0.00e+00	5.92e-01	nan	nan	nan	nan	nan	nan	nan	6.76e+03
6.21e+03	-1.15e-02	7.16e-03	2.24e-07	1.23e-07	0.00e+00	-1.61e+00	6.77e+03	-9.02e-03	8.34e-03	3.11e-03	2.99e-03	0.00e+00	-1.45e+00	6.57e+03	3.65e-01	1.16e-02	3.84e-01	3.82e-01	2.31e-03	-1.69e+00	6.99e+03	6.13e-03	6.84e-03	3.71e-08	6.49e-09	0.00e+00	8.96e-01	6.50e+03	9.68e-02	1.75e-02	9.57e-02	9.57e-02	0.00e+00	6.22e-02	6.81e+03	-3.46e-03	4.74e-03	1.68e-06	1.56e-06	0.00e+00	-7.31e-01	nan	nan	nan	nan	nan	nan	nan	6.77e+03
6.21e+03	-5.99e-04	6.97e-03	2.34e-07	1.28e-07	0.00e+00	-8.59e-02	6.78e+03	4.52e-03	1.04e-02	2.91e-03	2.79e-03	0.00e+00	1.55e-01	6.57e+03	3.15e-01	1.01e-02	3.29e-01	3.29e-01	6.66e-06	-1.46e+00	6.99e+03	-2.57e-03	5.15e-03	3.07e-08	5.39e-09	0.00e+00	-4.99e-01	6.50e+03	4.00e-02	2.20e-02	1.05e-01	1.05e-01	0.00e+00	-2.97e+00	6.81e+03	9.88e-03	5.44e-03	1.43e-06	1.33e-06	0.00e+00	1.82e+00	nan	nan	nan	nan	nan	nan	nan	6.77e+03
6.21e+03	3.58e-03	5.64e-03	6.40e-06	1.34e-07	0.00e+00	6.33e-01	6.78e+03	6.34e-03	8.59e-03	2.72e-03	2.60e-03	0.00e+00	4.21e-01	6.57e+03	2.64e-01	9.88e-03	2.81e-01	2.81e-01	2.82e-09	-1.78e+00	7.00e+03	6.41e-03	6.11e-03	-1.41e-05	4.92e-09	0.00e+00	1.05e+00	6.51e+03	8.35e-02	1.96e-02	1.16e-01	1.16e-01	0.00e+00	-1.65e+00	6.81e+03	7.16e-06	5.25e-03	1.22e-06	1.13e-06	0.00e+00	1.13e-03	nan	nan	nan	nan	nan	nan	nan	6.77e+03
6.22e+03	6.23e-03	6.80e-03	2.67e-07	1.47e-07	0.00e+00	9.17e-01	6.78e+03	6.07e-03	8.58e-03	2.55e-03	2.43e-03	0.00e+00	4.11e-01	6.57e+03	2.54e-01	9.33e-03	2.42e-01	2.42e-01	6.87e-12	1.24e+00	7.00e+03	1.11e-02	6.66e-03	2.43e-08	4.49e-09	0.00e+00	1.66e+00	6.51e+03	1.37e-01	1.64e-02	1.28e-01	1.27e-01	2.10e-44	5.88e-01	6.82e+03	1.69e-03	4.49e-03	1.05e-06	9.65e-07	0.00e+00	3.77e-01	nan	nan	nan	nan	nan	nan	nan	6.78e+03
6.22e+03	2.53e-02	8.13e-03	6.44e-06	1.54e-07	0.00e+00	3.11e+00	6.78e+03	-2.90e-03	9.91e-03	2.38e-03	2.27e-03	0.00e+00	-5.33e-01	6.57e+03	2.35e-01	8.68e-03	2.12e-01	2.12e-01	5.04e-15	2.61e+00	nan	nan	nan	nan	nan	nan	nan	6.51e+03	1.48e-01	2.01e-02	1.40e-01	1.40e-01	2.85e-41	3.98e-01	6.82e+03	3.12e-03	4.60e-03	8.91e-07	8.20e-07	0.00e+00	6.77e-01	nan	nan	nan	nan	nan	nan	nan	6.78e+03
6.22e+03	9.57e-03	9.25e-03	2.88e-07	1.60e-07	0.00e+00	1.03e+00	6.79e+03	1.20e-02	7.57e-03	2.22e-03	2.12e-03	0.00e+00	1.29e+00	6.57e+03	2.02e-01	9.29e-03	1.91e-01	1.90e-01	1.12e-18	1.21e+00	nan	nan	nan	nan	nan	nan	nan	6.51e+03	2.01e-01	2.12e-02	1.54e-01	1.55e-01	2.92e-38	2.20e+00	6.82e+03	2.98e-03	4.50e-03	7.61e-07	7.00e-07	0.00e+00	6.61e-01	nan	nan	nan	nan	nan	nan	nan	6.78e+03
6.22e+03	-1.74e-02	5.53e-03	3.02e-07	1.69e-07	0.00e+00	-3.14e+00	6.79e+03	2.04e-02	7.45e-03	2.07e-03	1.98e-03	0.00e+00	2.47e+00	6.57e+03	1.70e-01	8.20e-03	1.74e-01	1.73e-01	7.46e-23	-4.93e-01	nan	nan	nan	nan	nan	nan	nan	6.52e+03	1.90e-01	1.75e-02	1.70e-01	1.69e-01	2.21e-35	1.13e+00	6.83e+03	6.86e-03	4.85e-03	6.50e-07	5.95e-07	0.00e+00	1.42e+00	nan	nan	nan	nan	nan	nan	nan	6.78e+03
6.22e+03	3.06e-03	6.90e-03	-5.85e-06	1.76e-07	0.00e+00	4.44e-01	6.79e+03	1.77e-02	8.88e-03	1.94e-03	1.84e-03	0.00e+00	1.78e+00	6.58e+03	1.49e-01	8.06e-03	1.61e-01	1.60e-01	1.50e-27	-1.49e+00	nan	nan	nan	nan	nan	nan	nan	6.52e+03	1.37e-01	1.96e-02	1.87e-01	1.86e-01	1.24e-32	-2.54e+00	6.83e+03	1.05e-03	3.77e-03	5.55e-07	5.05e-07	0.00e+00	2.79e-01	nan	nan	nan	nan	nan	nan	nan	6.79e+03
6.22e+03	-1.55e-04	5.78e-03	3.48e-07	1.84e-07	0.00e+00	-2.68e-02	6.79e+03	1.14e-02	8.74e-03	1.83e-03	1.72e-03	0.00e+00	1.10e+00	6.58e+03	1.58e-01	8.56e-03	1.49e-01	1.49e-01	9.14e-33	1.00e+00	nan	nan	nan	nan	nan	nan	nan	6.52e+03	1.46e-01	2.48e-02	2.05e-01	2.05e-01	5.12e-30	-2.40e+00	6.83e+03	3.66e-03	3.40e-03	4.75e-07	4.29e-07	0.00e+00	1.08e+00	nan	nan	nan	nan	nan	nan	nan	6.79e+03
6.22e+03	-5.09e-03	6.51e-03	3.72e-07	1.95e-07	0.00e+00	-7.83e-01	6.80e+03	-2.08e-02	6.88e-03	1.69e-03	1.60e-03	0.00e+00	-3.27e+00	6.58e+03	1.47e-01	7.61e-03	1.39e-01	1.39e-01	1.68e-38	1.02e+00	nan	nan	nan	nan	nan	nan	nan	6.52e+03	1.98e-01	2.23e-02	2.26e-01	2.26e-01	1.56e-27	-1.27e+00	6.84e+03	-7.28e-03	4.42e-03	4.04e-07	3.66e-07	0.00e+00	-1.65e+00	nan	nan	nan	nan	nan	nan	nan	6.79e+03
6.22e+03	-6.69e-03	5.45e-03	3.90e-07	2.03e-07	0.00e+00	-1.23e+00	6.80e+03	9.96e-03	8.42e-03	1.58e-03	1.50e-03	0.00e+00	9.95e-01	6.58e+03	1.30e-01	7.77e-03	1.30e-01	1.30e-01	9.81e-45	-5.69e-02	nan	nan	nan	nan	nan	nan	nan	6.52e+03	2.67e-01	2.70e-02	2.49e-01	2.48e-01	3.54e-25	6.93e-01	6.84e+03	-7.58e-03	4.02e-03	3.44e-07	3.13e-07	0.00e+00	-1.88e+00	nan	nan	nan	nan	nan	nan	nan	6.80e+03
6.22e+03	-5.12e-03	4.84e-03	4.05e-07	2.15e-07	0.00e+00	-1.06e+00	6.80e+03	-8.09e-03	7.01e-03	1.48e-03	1.40e-03	0.00e+00	-1.37e+00	6.58e+03	1.36e-01	7.98e-03	1.22e-01	1.22e-01	0.00e+00	1.76e+00	nan	nan	nan	nan	nan	nan	nan	6.53e+03	2.71e-01	1.81e-02	2.73e-01	2.73e-01	5.91e-23	-1.24e-01	6.84e+03	-1.77e-03	5.71e-03	2.94e-07	2.65e-07	0.00e+00	-3.10e-01	nan	nan	nan	nan	nan	nan	nan	6.80e+03
6.22e+03	2.06e-03	6.62e-03	4.25e-07	2.20e-07	0.00e+00	3.11e-01	6.81e+03	6.18e-04	7.61e-03	1.38e-03	1.31e-03	0.00e+00	-9.98e-02	6.58e+03	1.30e-01	8.09e-03	1.14e-01	1.14e-01	0.00e+00	2.07e+00	nan	nan	nan	nan	nan	nan	nan	6.53e+03	3.04e-01	1.67e-02	3.01e-01	3.01e-01	7.30e-21	1.90e-01	6.85e+03	-8.03e-03	4.62e-03	2.51e-07	2.25e-07	0.00e+00	-1.74e+00	nan	nan	nan	nan	nan	nan	nan	6.80e+03
6.23e+03	4.90e-04	5.27e-03	4.44e-07	2.33e-07	0.00e+00	9.30e-02	6.81e+03	4.95e-03	7.50e-03	1.29e-03	1.22e-03	0.00e+00	4.89e-01	6.58e+03	1.21e-01	7.55e-03	1.06e-01	1.06e-01	0.00e+00	1.94e+00	nan	nan	nan	nan	nan	nan	nan	6.53e+03	3.56e-01	1.74e-02	3.31e-01	3.31e-01	6.66e-19	1.46e+00	6.85e+03	3.25e-03	4.19e-03	2.14e-07	1.92e-07	0.00e+00	7.77e-01	nan	nan	nan	nan	nan	nan	nan	6.80e+03
6.23e+03	-6.09e-03	4.98e-03	4.61e-07	2.43e-07	0.00e+00	-1.22e+00	6.81e+03	-3.17e-03	8.43e-03	1.21e-03	1.13e-03	0.00e+00	-5.19e-01	6.58e+03	1.03e-01	7.84e-03	9.95e-02	9.94e-02	0.00e+00	4.62e-01	nan	nan	nan	nan	nan	nan	nan	6.53e+03	3.81e-01	2.09e-02	3.64e-01	3.64e-01	4.88e-17	8.18e-01	6.85e+03	3.85e-03	4.55e-03	1.83e-07	1.64e-07	0.00e+00	8.46e-01	nan	nan	nan	nan	nan	nan	nan	6.81e+03
6.23e+03	-8.80e-03	5.69e-03	4.82e-07	2.57e-07	0.00e+00	-1.55e+00	6.81e+03	-8.65e-03	7.65e-03	1.14e-03	1.06e-03	0.00e+00	-1.28e+00	6.59e+03	1.22e-01	8.31e-03	9.30e-02	9.30e-02	0.00e+00	3.43e+00	nan	nan	nan	nan	nan	nan	nan	6.53e+03	4.03e-01	2.76e-02	4.01e-01	4.00e-01	3.06e-15	9.31e-02	6.85e+03	5.92e-03	4.22e-03	1.56e-07	1.39e-07	0.00e+00	1.40e+00	nan	nan	nan	nan	nan	nan	nan	6.81e+03
6.23e+03	3.66e-03	6.07e-03	5.05e-07	2.67e-07	0.00e+00	6.04e-01	6.82e+03	-1.04e-02	8.54e-03	1.06e-03	9.87e-04	0.00e+00	-1.35e+00	6.59e+03	9.45e-02	7.76e-03	8.69e-02	8.69e-02	0.00e+00	9.79e-01	nan	nan	nan	nan	nan	nan	nan	6.54e+03	4.46e-01	2.90e-02	4.41e-01	4.40e-01	1.38e-13	2.01e-01	6.86e+03	-6.86e-03	3.62e-03	1.34e-07	1.19e-07	0.00e+00	-1.89e+00	nan	nan	nan	nan	nan	nan	nan	6.81e+03
6.23e+03	-2.64e-03	6.47e-03	5.28e-07	2.78e-07	0.00e+00	-4.08e-01	6.82e+03	-3.52e-03	8.18e-03	9.85e-04	9.23e-04	0.00e+00	-5.51e-01	6.59e+03	7.11e-02	6.77e-03	8.12e-02	8.12e-02	0.00e+00	-1.50e+00	nan	nan	nan	nan	nan	nan	nan	6.54e+03	4.73e-01	2.97e-02	4.85e-01	4.84e-01	4.49e-12	-3.96e-01	6.86e+03	-9.71e-03	3.64e-03	1.14e-07	1.01e-07	0.00e+00	-2.66e+00	nan	nan	nan	nan	nan	nan	nan	6.82e+03
6.23e+03	-9.45e-03	6.48e-03	5.51e-07	2.90e-07	0.00e+00	-1.46e+00	6.82e+03	3.65e-02	8.00e-03	9.27e-04	8.62e-04	0.00e+00	4.45e+00	6.59e+03	8.72e-02	7.19e-03	7.59e-02	7.59e-02	0.00e+00	1.56e+00	nan	nan	nan	nan	nan	nan	nan	6.54e+03	6.10e-01	3.78e-02	5.33e-01	5.33e-01	1.05e-10	2.04e+00	6.86e+03	-5.98e-03	3.97e-03	9.81e-08	8.54e-08	0.00e+00	-1.51e+00	nan	nan	nan	nan	nan	nan	nan	6.82e+03
6.23e+03	6.35e-03	6.77e-03	5.75e-07	3.07e-07	0.00e+00	9.37e-01	6.83e+03	-2.84e-04	7.41e-03	8.03e-04	7.48e-04	0.00e+00	-1.47e-01	6.59e+03	6.04e-02	6.74e-03	7.10e-02	7.10e-02	0.00e+00	-1.57e+00	nan	nan	nan	nan	nan	nan	nan	6.54e+03	5.72e-01	3.20e-02	5.87e-01	5.86e-01	1.78e-09	-4.59e-01	6.87e+03	-2.82e-03	5.15e-03	8.37e-08	7.29e-08	0.00e+00	-5.48e-01	nan	nan	nan	nan	nan	nan	nan	6.82e+03
6.23e+03	-2.31e-03	4.80e-03	6.00e-07	3.20e-07	0.00e+00	-4.81e-01	6.83e+03	-1.77e-02	8.85e-03	7.47e-04	6.99e-04	0.00e+00	-2.08e+00	6.59e+03	7.18e-02	6.68e-03	6.64e-02	6.64e-02	0.00e+00	8.11e-01	nan	nan	nan	nan	nan	nan	nan	6.55e+03	7.16e-01	3.25e-02	6.45e-01	6.45e-01	2.16e-08	2.19e+00	6.87e+03	3.44e-03	4.81e-03	7.08e-08	6.22e-08	0.00e+00	7.14e-01	nan	nan	nan	nan	nan	nan	nan	6.82e+03
6.23e+03	2.13e-03	6.28e-03	6.27e-07	3.33e-07	0.00e+00	3.39e-01	6.83e+03	5.13e-03	8.71e-03	6.95e-04	6.51e-04	0.00e+00	5.09e-01	6.59e+03	6.45e-02	6.84e-03	6.21e-02	6.21e-02	0.00e+00	3.52e-01	nan	nan	nan	nan	nan	nan	nan	6.55e+03	7.06e-01	2.85e-02	7.08e-01	7.08e-01	1.97e-07	-7.38e-02	6.87e+03	-9.68e-04	4.55e-03	6.11e-08	5.27e-08	0.00e+00	-2.13e-01	nan	nan	nan	nan	nan	nan	nan	6.83e+03
6.23e+03	-6.50e-03	4.89e-03	6.55e-07	3.52e-07	0.00e+00	-1.33e+00	6.84e+03	-2.64e-03	8.96e-03	6.46e-04	6.11e-04	0.00e+00	-3.67e-01	6.59e+03	7.33e-02	6.66e-03	5.81e-02	5.81e-02	0.00e+00	2.29e+00	nan	nan	nan	nan	nan	nan	nan	6.55e+03	7.33e-01	2.62e-02	7.77e-01	7.78e-01	1.35e-06	-1.64e+00	6.88e+03	5.24e-03	4.81e-03	5.31e-08	4.47e-08	0.00e+00	1.09e+00	nan	nan	nan	nan	nan	nan	nan	6.83e+03
6.24e+03	4.91e-04	5.41e-03	6.85e-07	3.72e-07	0.00e+00	9.06e-02	6.84e+03	-1.28e-02	8.14e-03	6.00e-04	5.68e-04	0.00e+00	-1.64e+00	6.60e+03	4.83e-02	6.43e-03	5.43e-02	5.43e-02	0.00e+00	-9.27e-01	nan	nan	nan	nan	nan	nan	nan	6.55e+03	8.82e-01	3.56e-02	8.48e-01	8.54e-01	6.51e-06	9.33e-01	6.88e+03	-6.82e-03	3.21e-03	4.50e-08	3.81e-08	0.00e+00	-2.12e+00	nan	nan	nan	nan	nan	nan	nan	6.83e+03
6.24e+03	4.18e-03	5.76e-03	7.13e-07	3.82e-07	0.00e+00	7.25e-01	6.84e+03	4.47e-03	9.47e-03	5.58e-04	5.31e-04	0.00e+00	4.13e-01	6.60e+03	4.14e-02	6.37e-03	5.07e-02	5.08e-02	0.00e+00	-1.47e+00	nan	nan	nan	nan	nan	nan	nan	6.55e+03	8.61e-01	3.51e-02	9.05e-01	9.40e-01	2.23e-05	-1.27e+00	6.88e+03	-2.79e-03	3.58e-03	3.70e-08	3.25e-08	0.00e+00	-7.78e-01	nan	nan	nan	nan	nan	nan	nan	6.84e+03
6.24e+03	-6.48e-03	5.26e-03	6.98e-06	4.04e-07	0.00e+00	-1.23e+00	6.84e+03	1.11e-02	8.27e-03	5.31e-04	4.94e-04	0.00e+00	1.28e+00	6.60e+03	5.46e-02	6.56e-03	4.74e-02	4.74e-02	0.00e+00	1.09e+00	nan	nan	nan	nan	nan	nan	nan	6.56e+03	8.96e-01	3.42e-02	9.14e-01	1.03e+00	7.09e-05	-5.39e-01	6.89e+03	4.19e-03	4.28e-03	3.22e-08	2.78e-08	0.00e+00	9.81e-01	nan	nan	nan	nan	nan	nan	nan	6.84e+03
6.24e+03	7.79e-03	6.03e-03	7.80e-07	4.21e-07	0.00e+00	1.29e+00	6.85e+03	-5.14e-03	7.33e-03	4.93e-04	4.60e-04	0.00e+00	-7.68e-01	6.60e+03	4.72e-02	5.33e-03	4.43e-02	4.44e-02	0.00e+00	5.48e-01	nan	nan	nan	nan	nan	nan	nan	6.56e+03	8.58e-01	3.37e-02	8.23e-01	1.14e+00	1.76e-04	1.03e+00	6.89e+03	1.04e-02	6.15e-03	2.73e-08	2.35e-08	0.00e+00	1.69e+00	nan	nan	nan	nan	nan	nan	nan	6.84e+03
6.24e+03	5.74e-03	6.10e-03	8.14e-07	4.45e-07	0.00e+00	9.42e-01	6.85e+03	1.01e-02	8.81e-03	4.58e-04	4.30e-04	0.00e+00	1.09e+00	6.60e+03	3.36e-02	6.10e-03	4.14e-02	4.15e-02	0.00e+00	-1.28e+00	nan	nan	nan	nan	nan	nan	nan	6.56e+03	6.63e-01	2.81e-02	6.91e-01	1.25e+00	3.70e-04	-1.00e+00	6.89e+03	3.72e-03	5.62e-03	2.25e-08	2.01e-08	0.00e+00	6.63e-01	nan	nan	nan	nan	nan	nan	nan	6.84e+03
6.24e+03	5.42e-03	5.63e-03	8.51e-07	4.63e-07	0.00e+00	9.63e-01	6.85e+03	3.32e-03	7.95e-03	4.25e-04	4.02e-04	0.00e+00	3.63e-01	6.60e+03	3.43e-02	6.12e-03	3.87e-02	3.88e-02	0.00e+00	-7.26e-01	nan	nan	nan	nan	nan	nan	nan	6.56e+03	6.35e-01	3.75e-02	6.75e-01	1.37e+00	6.14e-04	-1.07e+00	6.90e+03	2.75e-03	5.38e-03	2.09e-08	1.70e-08	0.00e+00	5.11e-01	nan	nan	nan	nan	nan	nan	nan	6.85e+03
6.24e+03	6.43e-03	5.89e-03	8.88e-07	4.83e-07	0.00e+00	1.09e+00	6.86e+03	-9.50e-03	7.50e-03	3.95e-04	3.75e-04	0.00e+00	-1.32e+00	6.60e+03	3.88e-02	6.49e-03	3.62e-02	3.63e-02	0.00e+00	3.97e-01	nan	nan	nan	nan	nan	nan	nan	6.57e+03	8.03e-01	3.18e-02	8.04e-01	1.46e+00	7.84e-04	-3.68e-02	6.90e+03	2.71e-03	4.36e-03	1.61e-08	1.45e-08	0.00e+00	6.22e-01	nan	nan	nan	nan	nan	nan	nan	6.85e+03
6.24e+03	-2.53e-03	4.99e-03	9.28e-07	5.10e-07	0.00e+00	-5.08e-01	6.86e+03	-8.13e-04	8.33e-03	3.66e-04	3.49e-04	0.00e+00	-1.42e-01	6.60e+03	3.47e-02	6.55e-03	3.38e-02	3.39e-02	0.00e+00	1.29e-01	nan	nan	nan	nan	nan	nan	nan	6.57e+03	7.58e-01	3.59e-02	8.08e-01	1.41e+00	8.01e-04	-1.38e+00	nan	nan	nan	nan	nan	nan	nan	nan	nan	nan	nan	nan	nan	nan	6.85e+03
6.24e+03	6.23e-04	4.89e-03	9.70e-07	5.31e-07	0.00e+00	1.27e-01	6.86e+03	5.08e-03	7.49e-03	3.39e-04	3.24e-04	0.00e+00	6.33e-01	6.61e+03	2.41e-02	6.04e-03	3.17e-02	3.17e-02	0.00e+00	-1.24e+00	nan	nan	nan	nan	nan	nan	nan	6.57e+03	8.27e-01	3.98e-02	7.87e-01	1.29e+00	5.97e-04	1.01e+00	nan	nan	nan	nan	nan	nan	nan	nan	nan	nan	nan	nan	nan	nan	6.86e+03
6.25e+03	-4.94e-03	5.93e-03	1.02e-06	5.54e-07	0.00e+00	-8.34e-01	6.86e+03	9.97e-03	7.00e-03	3.14e-04	3.03e-04	0.00e+00	1.38e+00	6.61e+03	3.76e-02	6.16e-03	2.96e-02	2.96e-02	0.00e+00	1.31e+00	nan	nan	nan	nan	nan	nan	nan	6.57e+03	7.97e-01	3.07e-02	8.73e-01	1.18e+00	4.06e-04	-2.48e+00	nan	nan	nan	nan	nan	nan	nan	nan	nan	nan	nan	nan	nan	nan	6.86e+03
6.25e+03	-4.04e-03	5.77e-03	1.06e-06	5.85e-07	0.00e+00	-7.00e-01	6.87e+03	1.58e-03	7.42e-03	3.03e-04	2.83e-04	0.00e+00	1.72e-01	6.61e+03	3.27e-02	6.17e-03	2.77e-02	2.77e-02	0.00e+00	8.11e-01	nan	nan	nan	nan	nan	nan	nan	6.57e+03	1.00e+00	2.72e-02	9.49e-01	1.07e+00	2.64e-04	1.86e+00	nan	nan	nan	nan	nan	nan	nan	nan	nan	nan	nan	nan	nan	nan	6.86e+03
6.25e+03	2.95e-04	5.93e-03	7.38e-06	6.17e-07	0.00e+00	4.85e-02	6.87e+03	2.24e-02	7.82e-03	2.81e-04	2.65e-04	0.00e+00	2.83e+00	6.61e+03	2.49e-02	5.72e-03	2.59e-02	2.59e-02	0.00e+00	-1.70e-01	nan	nan	nan	nan	nan	nan	nan	6.58e+03	9.47e-01	3.18e-02	9.39e-01	9.73e-01	1.16e-04	2.35e-01	nan	nan	nan	nan	nan	nan	nan	nan	nan	nan	nan	nan	nan	nan	6.86e+03
6.25e+03	9.32e-03	6.43e-03	1.16e-06	6.43e-07	0.00e+00	1.45e+00	6.87e+03	7.31e-03	7.31e-03	2.60e-04	2.47e-04	0.00e+00	9.64e-01	6.61e+03	1.78e-02	6.93e-03	2.42e-02	2.42e-02	0.00e+00	-9.13e-01	nan	nan	nan	nan	nan	nan	nan	6.58e+03	9.13e-01	3.35e-02	8.75e-01	8.84e-01	3.49e-05	1.11e+00	nan	nan	nan	nan	nan	nan	nan	nan	nan	nan	nan	nan	nan	nan	6.87e+03
6.25e+03	-1.65e-02	5.65e-03	1.21e-06	6.70e-07	0.00e+00	-2.92e+00	6.87e+03	-8.87e-03	7.10e-03	2.41e-04	2.31e-04	0.00e+00	-1.28e+00	6.61e+03	1.09e-02	6.08e-03	2.26e-02	2.26e-02	0.00e+00	-1.93e+00	nan	nan	nan	nan	nan	nan	nan	6.58e+03	6.86e-01	3.38e-02	8.03e-01	8.05e-01	7.46e-06	-3.47e+00	nan	nan	nan	nan	nan	nan	nan	nan	nan	nan	nan	nan	nan	nan	6.87e+03
6.25e+03	-1.77e-02	7.14e-03	7.55e-06	7.07e-07	0.00e+00	-2.49e+00	6.88e+03	-8.28e-03	7.49e-03	2.23e-04	2.14e-04	0.00e+00	-1.13e+00	6.61e+03	1.29e-02	6.82e-03	2.11e-02	2.11e-02	0.00e+00	-1.21e+00	nan	nan	nan	nan	nan	nan	nan	6.58e+03	7.75e-01	3.39e-02	7.32e-01	7.32e-01	1.43e-06	1.26e+00	nan	nan	nan	nan	nan	nan	nan	nan	nan	nan	nan	nan	nan	nan	6.87e+03
6.25e+03	5.04e-03	5.98e-03	1.32e-06	7.37e-07	0.00e+00	8.44e-01	6.88e+03	7.86e-03	7.00e-03	2.06e-04	2.00e-04	0.00e+00	1.09e+00	6.61e+03	2.52e-02	5.85e-03	1.98e-02	1.98e-02	0.00e+00	9.35e-01	nan	nan	nan	nan	nan	nan	nan	6.59e+03	6.60e-01	3.19e-02	6.67e-01	6.66e-01	1.98e-07	-2.05e-01	nan	nan	nan	nan	nan	nan	nan	nan	nan	nan	nan	nan	nan	nan	6.88e+03
6.25e+03	3.26e-03	7.10e-03	1.38e-06	7.68e-07	0.00e+00	4.58e-01	6.88e+03	7.02e-03	8.10e-03	2.03e-04	1.86e-04	0.00e+00	8.41e-01	6.61e+03	2.22e-02	6.23e-03	1.85e-02	1.85e-02	0.00e+00	5.93e-01	nan	nan	nan	nan	nan	nan	nan	6.59e+03	6.31e-01	3.13e-02	6.06e-01	6.05e-01	1.98e-08	8.03e-01	nan	nan	nan	nan	nan	nan	nan	nan	nan	nan	nan	nan	nan	nan	6.88e+03
6.25e+03	-1.35e-02	5.61e-03	1.44e-06	8.11e-07	0.00e+00	-2.41e+00	6.89e+03	-8.27e-04	9.28e-03	1.88e-04	1.75e-04	0.00e+00	-1.09e-01	6.62e+03	1.67e-03	6.01e-03	1.73e-02	1.73e-02	0.00e+00	-2.60e+00	nan	nan	nan	nan	nan	nan	nan	6.59e+03	5.31e-01	2.79e-02	5.51e-01	5.50e-01	1.44e-09	-7.15e-01	nan	nan	nan	nan	nan	nan	nan	nan	nan	nan	nan	nan	nan	nan	6.88e+03
6.25e+03	-4.30e-03	5.31e-03	1.50e-06	8.44e-07	0.00e+00	-8.10e-01	6.89e+03	-2.14e-02	9.64e-03	1.74e-04	1.62e-04	0.00e+00	-2.23e+00	6.62e+03	2.11e-02	5.40e-03	1.61e-02	1.61e-02	0.00e+00	9.22e-01	nan	nan	nan	nan	nan	nan	nan	6.59e+03	4.62e-01	3.44e-02	5.01e-01	5.00e-01	7.52e-11	-1.14e+00	nan	nan	nan	nan	nan	nan	nan	nan	nan	nan	nan	nan	nan	nan	6.88e+03
6.26e+03	9.90e-03	6.98e-03	1.57e-06	8.91e-07	0.00e+00	1.42e+00	6.89e+03	-6.09e-03	8.57e-03	1.61e-04	1.52e-04	0.00e+00	-7.30e-01	6.62e+03	5.44e-03	5.61e-03	1.51e-02	1.51e-02	0.00e+00	-1.72e+00	nan	nan	nan	nan	nan	nan	nan	6.59e+03	4.93e-01	3.71e-02	4.55e-01	4.55e-01	2.84e-12	9.98e-01	nan	nan	nan	nan	nan	nan	nan	nan	nan	nan	nan	nan	nan	nan	6.89e+03
6.26e+03	-5.42e-03	6.25e-03	1.64e-06	9.28e-07	0.00e+00	-8.67e-01	6.89e+03	-1.11e-02	7.52e-03	1.49e-04	1.42e-04	0.00e+00	-1.50e+00	6.62e+03	2.77e-02	5.96e-03	1.41e-02	1.41e-02	0.00e+00	2.28e+00	nan	nan	nan	nan	nan	nan	nan	6.60e+03	4.59e-01	1.98e-02	4.13e-01	4.14e-01	7.78e-14	2.32e+00	nan	nan	nan	nan	nan	nan	nan	nan	nan	nan	nan	nan	nan	nan	6.89e+03
6.26e+03	1.66e-02	5.92e-03	1.49e-06	9.67e-07	0.00e+00	2.80e+00	6.90e+03	-1.42e-02	8.54e-03	1.38e-04	1.31e-04	0.00e+00	-1.67e+00	6.62e+03	1.16e-02	5.16e-03	1.32e-02	1.32e-02	0.00e+00	-3.04e-01	nan	nan	nan	nan	nan	nan	nan	6.60e+03	4.19e-01	2.08e-02	3.76e-01	3.76e-01	1.54e-15	2.04e+00	nan	nan	nan	nan	nan	nan	nan	nan	nan	nan	nan	nan	nan	nan	6.89e+03
6.26e+03	-7.11e-03	5.89e-03	1.56e-06	1.01e-06	0.00e+00	-1.21e+00	6.90e+03	-7.17e-03	8.04e-03	1.27e-04	1.23e-04	0.00e+00	-9.08e-01	6.62e+03	1.07e-02	6.45e-03	1.23e-02	1.23e-02	0.00e+00	-2.45e-01	nan	nan	nan	nan	nan	nan	nan	6.60e+03	2.85e-01	2.10e-02	3.42e-01	3.42e-01	2.20e-17	-2.69e+00	nan	nan	nan	nan	nan	nan	nan	nan	nan	nan	nan	nan	nan	nan	6.90e+03
6.26e+03	4.68e-03	5.08e-03	1.63e-06	1.06e-06	0.00e+00	9.21e-01	6.90e+03	-1.51e-02	7.47e-03	1.17e-04	1.15e-04	0.00e+00	-2.03e+00	6.62e+03	2.36e-02	6.33e-03	1.15e-02	1.15e-02	0.00e+00	1.91e+00	nan	nan	nan	nan	nan	nan	nan	6.60e+03	2.70e-01	2.46e-02	3.11e-01	3.11e-01	2.27e-19	-1.66e+00	nan	nan	nan	nan	nan	nan	nan	nan	nan	nan	nan	nan	nan	nan	6.90e+03
6.26e+03	8.72e-03	5.72e-03	1.71e-06	1.11e-06	0.00e+00	1.52e+00	6.91e+03	-5.61e-03	7.95e-03	1.08e-04	1.07e-04	0.00e+00	-7.19e-01	6.62e+03	1.42e-02	5.72e-03	1.08e-02	1.08e-02	0.00e+00	5.92e-01	nan	nan	nan	nan	nan	nan	nan	6.61e+03	2.54e-01	2.84e-02	2.82e-01	2.83e-01	1.70e-21	-9.87e-01	nan	nan	nan	nan	nan	nan	nan	nan	nan	nan	nan	nan	nan	nan	6.90e+03
6.26e+03	-3.86e-03	6.06e-03	-4.60e-06	1.17e-06	0.00e+00	-6.37e-01	6.91e+03	8.39e-05	7.69e-03	9.88e-05	9.97e-05	0.00e+00	-1.94e-03	6.63e+03	1.66e-02	6.10e-03	1.01e-02	1.01e-02	0.00e+00	1.07e+00	nan	nan	nan	nan	nan	nan	nan	6.61e+03	2.71e-01	2.93e-02	2.57e-01	2.57e-01	9.17e-24	4.87e-01	nan	nan	nan	nan	nan	nan	nan	nan	nan	nan	nan	nan	nan	nan	6.91e+03
6.26e+03	-2.85e-03	5.11e-03	8.27e-06	1.22e-06	0.00e+00	-5.58e-01	6.91e+03	-2.79e-03	6.86e-03	9.06e-05	9.31e-05	0.00e+00	-4.21e-01	6.63e+03	1.93e-02	5.96e-03	9.42e-03	9.42e-03	0.00e+00	1.65e+00	nan	nan	nan	nan	nan	nan	nan	6.61e+03	2.30e-01	2.43e-02	2.33e-01	2.33e-01	3.58e-26	-1.45e-01	nan	nan	nan	nan	nan	nan	nan	nan	nan	nan	nan	nan	nan	nan	6.91e+03
6.26e+03	-3.77e-03	4.82e-03	-4.46e-06	1.27e-06	0.00e+00	-7.82e-01	6.91e+03	-1.79e-02	7.60e-03	8.29e-05	8.69e-05	0.00e+00	-2.37e+00	6.63e+03	7.47e-03	5.88e-03	8.80e-03	8.81e-03	0.00e+00	-2.26e-01	nan	nan	nan	nan	nan	nan	nan	6.61e+03	2.28e-01	2.58e-02	2.12e-01	2.12e-01	1.01e-28	6.14e-01	nan	nan	nan	nan	nan	nan	nan	nan	nan	nan	nan	nan	nan	nan	6.91e+03
6.27e+03	-1.55e-02	5.51e-03	-4.39e-06	1.34e-06	0.00e+00	-2.80e+00	6.92e+03	5.22e-04	8.40e-03	7.57e-05	8.11e-05	0.00e+00	5.32e-02	6.63e+03	1.74e-02	5.23e-03	8.22e-03	8.23e-03	0.00e+00	1.75e+00	nan	nan	nan	nan	nan	nan	nan	6.61e+03	2.16e-01	2.40e-02	1.93e-01	1.93e-01	2.06e-31	9.56e-01	nan	nan	nan	nan	nan	nan	nan	nan	nan	nan	nan	nan	nan	nan	6.91e+03
6.27e+03	2.01e-04	5.25e-03	2.13e-06	1.41e-06	0.00e+00	3.79e-02	6.92e+03	-1.90e-02	7.31e-03	6.89e-05	7.57e-05	0.00e+00	-2.61e+00	6.63e+03	6.23e-04	5.28e-03	7.70e-03	7.69e-03	0.00e+00	-1.34e+00	nan	nan	nan	nan	nan	nan	nan	6.62e+03	1.32e-01	3.02e-02	1.75e-01	1.75e-01	3.04e-34	-1.41e+00	nan	nan	nan	nan	nan	nan	nan	nan	nan	nan	nan	nan	nan	nan	6.92e+03
6.39e+03	-6.20e-03	5.34e-03	3.75e-04	3.85e-04	0.00e+00	-1.23e+00	6.92e+03	-2.18e-04	8.55e-03	7.68e-05	7.06e-05	0.00e+00	-3.44e-02	6.63e+03	-1.92e-03	6.77e-03	7.19e-03	7.19e-03	0.00e+00	-1.35e+00	nan	nan	nan	nan	nan	nan	nan	6.62e+03	1.24e-01	2.75e-02	1.59e-01	1.59e-01	3.24e-37	-1.28e+00	nan	nan	nan	nan	nan	nan	nan	nan	nan	nan	nan	nan	nan	nan	6.92e+03
6.40e+03	6.86e-03	5.35e-03	3.95e-04	4.03e-04	0.00e+00	1.21e+00	6.92e+03	-1.65e-03	7.94e-03	7.10e-05	6.54e-05	0.00e+00	-2.16e-01	6.63e+03	5.45e-03	6.27e-03	6.73e-03	6.72e-03	0.00e+00	-2.05e-01	nan	nan	nan	nan	nan	nan	nan	6.62e+03	2.04e-01	2.68e-02	1.45e-01	1.45e-01	2.50e-40	2.20e+00	nan	nan	nan	nan	nan	nan	nan	nan	nan	nan	nan	nan	nan	nan	6.92e+03
6.40e+03	-2.04e-03	4.11e-03	4.15e-04	4.21e-04	0.00e+00	-5.97e-01	6.93e+03	-1.37e-04	8.70e-03	6.54e-05	6.10e-05	0.00e+00	-2.33e-02	6.63e+03	2.25e-02	6.56e-03	6.29e-03	6.28e-03	0.00e+00	2.48e+00	nan	nan	nan	nan	nan	nan	nan	6.62e+03	1.39e-01	1.72e-02	1.32e-01	1.32e-01	1.39e-43	4.28e-01	nan	nan	nan	nan	nan	nan	nan	nan	nan	nan	nan	nan	nan	nan	6.93e+03
6.40e+03	7.84e-03	5.01e-03	4.37e-04	4.40e-04	0.00e+00	1.48e+00	6.93e+03	2.03e-02	7.34e-03	6.03e-05	5.69e-05	0.00e+00	2.76e+00	6.64e+03	-4.21e-03	5.71e-03	5.89e-03	5.87e-03	0.00e+00	-1.77e+00	nan	nan	nan	nan	nan	nan	nan	6.63e+03	3.25e-02	2.01e-02	1.19e-01	1.20e-01	0.00e+00	-4.30e+00	nan	nan	nan	nan	nan	nan	nan	nan	nan	nan	nan	nan	nan	nan	6.93e+03
6.40e+03	3.48e-03	5.13e-03	4.48e-04	4.61e-04	0.00e+00	5.90e-01	6.93e+03	1.95e-03	7.91e-03	5.55e-05	5.31e-05	0.00e+00	2.39e-01	6.64e+03	9.12e-03	5.70e-03	5.51e-03	5.49e-03	0.00e+00	6.34e-01	nan	nan	nan	nan	nan	nan	nan	6.63e+03	6.98e-02	2.21e-02	1.09e-01	1.09e-01	0.00e+00	-1.77e+00	nan	nan	nan	nan	nan	nan	nan	nan	nan	nan	nan	nan	nan	nan	6.93e+03
6.40e+03	1.20e-02	5.10e-03	4.84e-04	4.83e-04	0.00e+00	2.26e+00	6.94e+03	1.79e-02	7.17e-03	5.09e-05	4.95e-05	0.00e+00	2.49e+00	6.64e+03	1.07e-02	5.21e-03	5.14e-03	5.13e-03	0.00e+00	1.06e+00	nan	nan	nan	nan	nan	nan	nan	6.63e+03	6.06e-02	2.38e-02	9.88e-02	9.88e-02	0.00e+00	-1.61e+00	nan	nan	nan	nan	nan	nan	nan	nan	nan	nan	nan	nan	nan	nan	6.93e+03
6.40e+03	5.25e-03	4.75e-03	5.09e-04	5.06e-04	0.00e+00	9.97e-01	6.94e+03	-7.61e-03	6.47e-03	4.67e-05	4.62e-05	0.00e+00	-1.18e+00	6.64e+03	-8.66e-03	5.82e-03	4.82e-03	4.80e-03	0.00e+00	-2.31e+00	nan	nan	nan	nan	nan	nan	nan	6.63e+03	1.69e-02	2.66e-02	8.97e-02	8.99e-02	0.00e+00	-2.74e+00	nan	nan	nan	nan	nan	nan	nan	nan	nan	nan	nan	nan	nan	nan	6.94e+03
6.40e+03	1.09e-02	4.99e-03	5.23e-04	5.31e-04	0.00e+00	2.09e+00	6.94e+03	-8.88e-03	6.75e-03	4.27e-05	4.31e-05	0.00e+00	-1.32e+00	6.64e+03	1.66e-02	6.18e-03	4.51e-03	4.49e-03	0.00e+00	1.96e+00	nan	nan	nan	nan	nan	nan	nan	6.63e+03	1.07e-01	2.15e-02	8.17e-02	8.18e-02	0.00e+00	1.16e+00	nan	nan	nan	nan	nan	nan	nan	nan	nan	nan	nan	nan	nan	nan	6.94e+03
6.40e+03	-4.86e-03	5.17e-03	5.50e-04	5.56e-04	0.00e+00	-1.05e+00	6.94e+03	-1.73e-02	7.52e-03	3.90e-05	4.02e-05	0.00e+00	-2.31e+00	6.64e+03	-9.47e-05	5.94e-03	4.21e-03	4.19e-03	0.00e+00	-7.25e-01	nan	nan	nan	nan	nan	nan	nan	6.64e+03	5.86e-02	2.13e-02	7.43e-02	7.44e-02	0.00e+00	-7.41e-01	nan	nan	nan	nan	nan	nan	nan	nan	nan	nan	nan	nan	nan	nan	6.94e+03
6.40e+03	1.07e-02	4.59e-03	5.66e-04	5.81e-04	0.00e+00	2.21e+00	6.95e+03	1.94e-03	7.67e-03	3.55e-05	3.75e-05	0.00e+00	2.48e-01	6.64e+03	3.15e-03	5.96e-03	3.94e-03	3.92e-03	0.00e+00	-1.34e-01	nan	nan	nan	nan	nan	nan	nan	6.64e+03	1.11e-01	2.78e-02	6.77e-02	6.76e-02	0.00e+00	1.55e+00	nan	nan	nan	nan	nan	nan	nan	nan	nan	nan	nan	nan	nan	nan	6.95e+03
6.41e+03	-3.42e-03	5.01e-03	5.96e-04	6.09e-04	0.00e+00	-8.01e-01	6.95e+03	2.31e-03	7.49e-03	3.23e-05	3.49e-05	0.00e+00	3.04e-01	6.64e+03	-9.77e-04	5.65e-03	3.69e-03	3.66e-03	0.00e+00	-8.26e-01	nan	nan	nan	nan	nan	nan	nan	6.64e+03	7.13e-02	1.48e-02	6.14e-02	6.14e-02	0.00e+00	6.69e-01	nan	nan	nan	nan	nan	nan	nan	nan	nan	nan	nan	nan	nan	nan	6.95e+03
6.41e+03	5.72e-03	4.31e-03	6.39e-04	6.36e-04	0.00e+00	1.18e+00	6.95e+03	-2.74e-03	6.97e-03	4.39e-05	3.26e-05	0.00e+00	-4.00e-01	6.65e+03	1.58e-02	7.19e-03	3.45e-03	3.42e-03	0.00e+00	1.71e+00	nan	nan	nan	nan	nan	nan	nan	6.64e+03	1.12e-01	2.33e-02	5.59e-02	5.58e-02	0.00e+00	2.39e+00	nan	nan	nan	nan	nan	nan	nan	nan	nan	nan	nan	nan	nan	nan	6.95e+03
6.41e+03	-3.88e-03	4.55e-03	6.61e-04	6.66e-04	0.00e+00	-9.98e-01	6.95e+03	1.64e-02	8.88e-03	4.11e-05	3.04e-05	0.00e+00	1.85e+00	6.65e+03	5.55e-03	6.18e-03	3.22e-03	3.20e-03	0.00e+00	3.76e-01	nan	nan	nan	nan	nan	nan	nan	6.65e+03	8.65e-02	2.21e-02	5.08e-02	5.06e-02	0.00e+00	1.61e+00	nan	nan	nan	nan	nan	nan	nan	nan	nan	nan	nan	nan	nan	nan	6.95e+03
6.41e+03	1.10e-02	6.27e-03	7.05e-04	6.98e-04	0.00e+00	1.65e+00	6.96e+03	9.58e-03	8.01e-03	3.85e-05	2.83e-05	0.00e+00	1.19e+00	6.65e+03	1.07e-02	5.89e-03	3.01e-03	2.99e-03	0.00e+00	1.31e+00	nan	nan	nan	nan	nan	nan	nan	6.65e+03	8.17e-02	1.84e-02	4.62e-02	4.60e-02	0.00e+00	1.93e+00	nan	nan	nan	nan	nan	nan	nan	nan	nan	nan	nan	nan	nan	nan	6.96e+03
6.41e+03	2.57e-03	5.45e-03	7.18e-04	7.32e-04	0.00e+00	3.40e-01	6.96e+03	1.91e-02	7.43e-03	3.46e-05	2.64e-05	0.00e+00	2.57e+00	6.65e+03	-1.42e-02	7.59e-03	2.82e-03	2.80e-03	0.00e+00	-2.25e+00	nan	nan	nan	nan	nan	nan	nan	6.65e+03	6.04e-02	1.81e-02	4.21e-02	4.19e-02	0.00e+00	1.01e+00	nan	nan	nan	nan	nan	nan	nan	nan	nan	nan	nan	nan	nan	nan	6.96e+03
6.41e+03	9.14e-05	5.09e-03	7.94e-04	8.03e-04	0.00e+00	-1.38e-01	6.96e+03	-6.91e-03	8.57e-03	3.21e-05	2.48e-05	0.00e+00	-8.10e-01	6.65e+03	1.83e-02	6.64e-03	2.63e-03	2.61e-03	0.00e+00	2.37e+00	nan	nan	nan	nan	nan	nan	nan	6.65e+03	2.54e-02	1.96e-02	3.82e-02	3.81e-02	0.00e+00	-6.52e-01	nan	nan	nan	nan	nan	nan	nan	nan	nan	nan	nan	nan	nan	nan	6.96e+03
6.41e+03	6.90e-03	5.19e-03	8.24e-04	8.39e-04	0.00e+00	1.17e+00	6.97e+03	-2.85e-03	9.08e-03	3.00e-05	2.31e-05	0.00e+00	-3.17e-01	6.65e+03	-1.09e-02	6.19e-03	2.45e-03	2.44e-03	0.00e+00	-2.17e+00	nan	nan	nan	nan	nan	nan	nan	6.65e+03	7.06e-02	2.03e-02	3.48e-02	3.46e-02	0.00e+00	1.76e+00	nan	nan	nan	nan	nan	nan	nan	nan	nan	nan	nan	nan	nan	nan	6.97e+03
6.41e+03	5.68e-03	5.27e-03	8.66e-04	8.79e-04	0.00e+00	9.14e-01	6.97e+03	4.49e-04	8.73e-03	2.81e-05	2.15e-05	0.00e+00	4.82e-02	6.65e+03	1.29e-03	6.68e-03	2.29e-03	2.28e-03	0.00e+00	-1.50e-01	nan	nan	nan	nan	nan	nan	nan	6.66e+03	7.11e-02	2.05e-02	3.17e-02	3.14e-02	0.00e+00	1.92e+00	nan	nan	nan	nan	nan	nan	nan	nan	nan	nan	nan	nan	nan	nan	6.97e+03
6.41e+03	-1.56e-03	5.07e-03	9.11e-04	9.21e-04	0.00e+00	-4.88e-01	6.97e+03	-1.17e-02	7.75e-03	1.12e-05	1.99e-05	0.00e+00	-1.51e+00	6.65e+03	-6.97e-03	5.59e-03	2.15e-03	2.13e-03	0.00e+00	-1.63e+00	nan	nan	nan	nan	nan	nan	nan	6.66e+03	3.17e-02	2.19e-02	2.88e-02	2.86e-02	0.00e+00	1.33e-01	nan	nan	nan	nan	nan	nan	nan	nan	nan	nan	nan	nan	nan	nan	6.97e+03
6.42e+03	-2.74e-03	4.00e-03	9.57e-04	9.62e-04	0.00e+00	-9.25e-01	6.97e+03	6.93e-03	7.29e-03	9.42e-06	1.85e-05	0.00e+00	9.49e-01	6.66e+03	-8.45e-03	6.46e-03	2.01e-03	1.99e-03	0.00e+00	-1.62e+00	nan	nan	nan	nan	nan	nan	nan	6.66e+03	1.97e-02	2.12e-02	2.62e-02	2.60e-02	0.00e+00	-3.08e-01	nan	nan	nan	nan	nan	nan	nan	nan	nan	nan	nan	nan	nan	nan	6.97e+03
6.42e+03	-3.44e-03	5.35e-03	9.95e-04	1.01e-03	0.00e+00	-8.28e-01	6.98e+03	5.57e-04	7.98e-03	7.78e-06	1.74e-05	0.00e+00	6.88e-02	6.66e+03	1.09e-02	5.63e-03	1.88e-03	1.86e-03	0.00e+00	1.59e+00	nan	nan	nan	nan	nan	nan	nan	6.66e+03	7.54e-03	2.49e-02	2.38e-02	2.37e-02	0.00e+00	-6.53e-01	nan	nan	nan	nan	nan	nan	nan	nan	nan	nan	nan	nan	nan	nan	6.98e+03
6.42e+03	6.87e-03	4.61e-03	1.05e-03	1.06e-03	0.00e+00	1.26e+00	6.98e+03	7.15e-03	7.92e-03	2.15e-05	1.62e-05	0.00e+00	9.00e-01	6.66e+03	1.54e-02	6.15e-03	1.76e-03	1.74e-03	0.00e+00	2.22e+00	nan	nan	nan	nan	nan	nan	nan	6.67e+03	4.62e-02	2.06e-02	2.15e-02	2.14e-02	0.00e+00	1.20e+00	nan	nan	nan	nan	nan	nan	nan	nan	nan	nan	nan	nan	nan	nan	6.98e+03
6.42e+03	3.47e-03	4.50e-03	1.09e-03	1.11e-03	0.00e+00	5.29e-01	6.98e+03	1.70e-03	8.19e-03	2.01e-05	1.51e-05	0.00e+00	2.05e-01	6.66e+03	3.10e-03	6.62e-03	1.65e-03	1.63e-03	0.00e+00	2.19e-01	nan	nan	nan	nan	nan	nan	nan	6.67e+03	1.03e-02	1.67e-02	1.96e-02	1.95e-02	0.00e+00	-5.56e-01	nan	nan	nan	nan	nan	nan	nan	nan	nan	nan	nan	nan	nan	nan	6.98e+03
6.42e+03	1.28e-02	4.37e-03	1.14e-03	1.16e-03	0.00e+00	2.67e+00	6.99e+03	-5.48e-03	7.63e-03	1.88e-05	1.40e-05	0.00e+00	-7.21e-01	6.66e+03	6.50e-04	6.13e-03	1.54e-03	1.52e-03	0.00e+00	-1.45e-01	nan	nan	nan	nan	nan	nan	nan	6.67e+03	-4.22e-03	2.34e-02	1.80e-02	1.77e-02	0.00e+00	-9.49e-01	nan	nan	nan	nan	nan	nan	nan	nan	nan	nan	nan	nan	nan	nan	6.99e+03
6.42e+03	8.43e-03	4.75e-03	1.19e-03	1.21e-03	0.00e+00	1.52e+00	6.99e+03	-6.71e-03	7.53e-03	1.76e-05	1.31e-05	0.00e+00	-8.94e-01	6.66e+03	-5.48e-03	5.67e-03	1.44e-03	1.42e-03	0.00e+00	-1.22e+00	nan	nan	nan	nan	nan	nan	nan	6.67e+03	-9.01e-03	3.14e-02	1.67e-02	1.61e-02	0.00e+00	-8.20e-01	nan	nan	nan	nan	nan	nan	nan	nan	nan	nan	nan	nan	nan	nan	6.99e+03
6.42e+03	6.62e-03	5.68e-03	1.24e-03	1.27e-03	0.00e+00	9.48e-01	6.99e+03	5.56e-03	7.67e-03	1.64e-05	1.22e-05	0.00e+00	7.24e-01	6.66e+03	-6.45e-03	5.91e-03	1.35e-03	1.33e-03	0.00e+00	-1.32e+00	nan	nan	nan	nan	nan	nan	nan	6.67e+03	6.45e-04	2.03e-02	1.50e-02	1.46e-02	0.00e+00	-7.08e-01	nan	nan	nan	nan	nan	nan	nan	nan	nan	nan	nan	nan	nan	nan	6.99e+03
6.42e+03	5.30e-03	5.50e-03	1.30e-03	1.33e-03	0.00e+00	7.28e-01	6.99e+03	8.21e-03	7.41e-03	1.54e-05	1.13e-05	0.00e+00	1.11e+00	6.66e+03	1.02e-02	5.15e-03	1.26e-03	1.24e-03	0.00e+00	1.74e+00	nan	nan	nan	nan	nan	nan	nan	6.68e+03	4.94e-03	2.05e-02	1.36e-02	1.33e-02	0.00e+00	-4.20e-01	nan	nan	nan	nan	nan	nan	nan	nan	nan	nan	nan	nan	nan	nan	6.99e+03
6.42e+03	6.51e-03	5.37e-03	1.36e-03	1.39e-03	0.00e+00	9.59e-01	7.00e+03	3.30e-03	7.18e-03	1.44e-05	1.07e-05	0.00e+00	4.57e-01	6.70e+03	-5.21e-03	5.65e-03	2.18e-04	2.14e-04	0.00e+00	-9.59e-01	nan	nan	nan	nan	nan	nan	nan	6.68e+03	-3.18e-03	1.90e-02	1.21e-02	1.21e-02	0.00e+00	-8.06e-01	nan	nan	nan	nan	nan	nan	nan	nan	nan	nan	nan	nan	nan	nan	7.00e+03
6.43e+03	8.01e-03	4.76e-03	1.41e-03	1.46e-03	0.00e+00	1.39e+00	7.00e+03	5.96e-03	7.14e-03	1.34e-05	9.91e-06	0.00e+00	8.33e-01	6.70e+03	6.16e-03	5.45e-03	2.02e-04	2.00e-04	0.00e+00	1.09e+00	nan	nan	nan	nan	nan	nan	nan	6.68e+03	-1.55e-02	1.97e-02	1.09e-02	1.10e-02	0.00e+00	-1.34e+00	nan	nan	nan	nan	nan	nan	nan	nan	nan	nan	nan	nan	nan	nan	7.00e+03
6.43e+03	6.34e-04	5.33e-03	1.49e-03	1.52e-03	0.00e+00	-1.61e-01	nan	nan	nan	nan	nan	nan	nan	6.70e+03	2.20e-03	5.86e-03	1.93e-04	1.86e-04	0.00e+00	3.42e-01	nan	nan	nan	nan	nan	nan	nan	6.68e+03	5.57e-03	1.58e-02	9.66e-03	1.00e-02	0.00e+00	-2.59e-01	nan	nan	nan	nan	nan	nan	nan	nan	nan	nan	nan	nan	nan	nan	7.00e+03
6.43e+03	-2.82e-03	4.21e-03	1.56e-03	1.60e-03	0.00e+00	-1.04e+00	nan	nan	nan	nan	nan	nan	nan	6.70e+03	4.04e-03	6.16e-03	1.85e-04	1.74e-04	0.00e+00	6.26e-01	nan	nan	nan	nan	nan	nan	nan	6.69e+03	-1.89e-02	1.72e-02	9.25e-03	9.09e-03	0.00e+00	-1.64e+00	nan	nan	nan	nan	nan	nan	nan	nan	nan	nan	nan	nan	nan	nan	7.01e+03
6.43e+03	7.25e-03	4.53e-03	1.63e-03	1.67e-03	0.00e+00	1.24e+00	nan	nan	nan	nan	nan	nan	nan	6.70e+03	-3.69e-03	5.32e-03	1.67e-04	1.63e-04	0.00e+00	-7.24e-01	nan	nan	nan	nan	nan	nan	nan	6.69e+03	8.00e-03	1.89e-02	8.39e-03	8.24e-03	0.00e+00	-2.03e-02	nan	nan	nan	nan	nan	nan	nan	nan	nan	nan	nan	nan	nan	nan	7.01e+03
6.43e+03	3.23e-03	3.87e-03	1.71e-03	1.75e-03	0.00e+00	3.93e-01	nan	nan	nan	nan	nan	nan	nan	6.70e+03	1.05e-03	5.76e-03	1.56e-04	1.52e-04	0.00e+00	1.56e-01	nan	nan	nan	nan	nan	nan	nan	6.69e+03	-3.11e-02	2.27e-02	7.67e-03	7.48e-03	0.00e+00	-1.71e+00	nan	nan	nan	nan	nan	nan	nan	nan	nan	nan	nan	nan	nan	nan	7.01e+03
6.43e+03	3.79e-03	3.84e-03	1.80e-03	1.83e-03	0.00e+00	5.21e-01	nan	nan	nan	nan	nan	nan	nan	6.75e+03	1.53e-03	5.35e-03	1.20e-05	1.15e-05	0.00e+00	2.84e-01	nan	nan	nan	nan	nan	nan	nan	6.69e+03	4.30e-02	2.05e-02	6.93e-03	6.82e-03	0.00e+00	1.76e+00	nan	nan	nan	nan	nan	nan	nan	nan	nan	nan	nan	nan	nan	nan	nan
6.43e+03	4.89e-04	4.97e-03	1.88e-03	1.92e-03	0.00e+00	-2.79e-01	nan	nan	nan	nan	nan	nan	nan	6.75e+03	1.10e-04	6.32e-03	1.12e-05	1.08e-05	0.00e+00	1.57e-02	nan	nan	nan	nan	nan	nan	nan	6.69e+03	1.97e-02	2.33e-02	6.33e-03	6.17e-03	0.00e+00	5.73e-01	nan	nan	nan	nan	nan	nan	nan	nan	nan	nan	nan	nan	nan	nan	nan
6.43e+03	3.49e-03	4.56e-03	1.97e-03	2.01e-03	0.00e+00	3.33e-01	nan	nan	nan	nan	nan	nan	nan	6.75e+03	-1.04e-02	5.99e-03	1.05e-05	1.01e-05	0.00e+00	-1.73e+00	nan	nan	nan	nan	nan	nan	nan	6.70e+03	-5.13e-03	1.96e-02	5.74e-03	5.62e-03	0.00e+00	-5.56e-01	nan	nan	nan	nan	nan	nan	nan	nan	nan	nan	nan	nan	nan	nan	nan
6.43e+03	4.18e-03	5.37e-03	2.06e-03	2.11e-03	0.00e+00	3.96e-01	nan	nan	nan	nan	nan	nan	nan	6.75e+03	3.14e-03	5.50e-03	9.83e-06	9.43e-06	0.00e+00	5.70e-01	nan	nan	nan	nan	nan	nan	nan	6.70e+03	-4.03e-02	2.74e-02	5.23e-03	5.12e-03	0.00e+00	-1.66e+00	nan	nan	nan	nan	nan	nan	nan	nan	nan	nan	nan	nan	nan	nan	nan
6.43e+03	2.97e-04	5.64e-03	2.18e-03	2.20e-03	0.00e+00	-3.33e-01	nan	nan	nan	nan	nan	nan	nan	6.75e+03	2.64e-04	5.40e-03	9.20e-06	8.81e-06	0.00e+00	4.72e-02	nan	nan	nan	nan	nan	nan	nan	6.70e+03	1.60e-02	2.62e-02	4.74e-03	4.65e-03	0.00e+00	4.32e-01	nan	nan	nan	nan	nan	nan	nan	nan	nan	nan	nan	nan	nan	nan	nan
6.44e+03	3.91e-03	5.82e-03	2.28e-03	2.31e-03	0.00e+00	2.79e-01	nan	nan	nan	nan	nan	nan	nan	6.76e+03	-2.89e-03	5.82e-03	8.60e-06	8.22e-06	0.00e+00	-4.98e-01	nan	nan	nan	nan	nan	nan	nan	6.70e+03	-3.89e-02	1.68e-02	4.29e-03	4.21e-03	0.00e+00	-2.57e+00	nan	nan	nan	nan	nan	nan	nan	nan	nan	nan	nan	nan	nan	nan	nan
6.44e+03	9.79e-03	6.37e-03	2.39e-03	2.42e-03	0.00e+00	1.16e+00	nan	nan	nan	nan	nan	nan	nan	6.76e+03	1.21e-02	5.29e-03	8.04e-06	7.68e-06	0.00e+00	2.28e+00	nan	nan	nan	nan	nan	nan	nan	6.71e+03	5.75e-02	2.27e-02	3.91e-03	3.84e-03	0.00e+00	2.36e+00	nan	nan	nan	nan	nan	nan	nan	nan	nan	nan	nan	nan	nan	nan	nan
6.44e+03	-3.61e-03	6.23e-03	2.50e-03	2.53e-03	0.00e+00	-9.80e-01	nan	nan	nan	nan	nan	nan	nan	6.76e+03	1.38e-03	5.91e-03	7.52e-06	7.17e-06	0.00e+00	2.31e-01	nan	nan	nan	nan	nan	nan	nan	6.71e+03	3.88e-02	2.26e-02	3.53e-03	3.49e-03	0.00e+00	1.56e+00	nan	nan	nan	nan	nan	nan	nan	nan	nan	nan	nan	nan	nan	nan	nan
6.44e+03	2.11e-02	9.11e-03	2.62e-03	2.65e-03	0.00e+00	2.03e+00	nan	nan	nan	nan	nan	nan	nan	6.76e+03	6.37e-03	6.11e-03	7.03e-06	6.69e-06	0.00e+00	1.04e+00	nan	nan	nan	nan	nan	nan	nan	6.71e+03	-7.09e-03	2.43e-02	3.14e-03	3.16e-03	0.00e+00	-4.22e-01	nan	nan	nan	nan	nan	nan	nan	nan	nan	nan	nan	nan	nan	nan	nan
6.44e+03	-6.51e-03	4.83e-03	2.74e-03	2.78e-03	0.00e+00	-1.92e+00	nan	nan	nan	nan	nan	nan	nan	6.76e+03	-4.38e-04	6.03e-03	6.58e-06	6.27e-06	0.00e+00	-7.38e-02	nan	nan	nan	nan	nan	nan	nan	6.71e+03	3.86e-02	2.31e-02	2.86e-03	2.88e-03	0.00e+00	1.55e+00	nan	nan	nan	nan	nan	nan	nan	nan	nan	nan	nan	nan	nan	nan	nan
6.44e+03	-2.36e-04	6.42e-03	2.88e-03	2.91e-03	0.00e+00	-4.85e-01	nan	nan	nan	nan	nan	nan	nan	6.76e+03	-2.33e-03	5.54e-03	6.15e-06	5.85e-06	0.00e+00	-4.22e-01	nan	nan	nan	nan	nan	nan	nan	6.71e+03	-2.02e-02	2.36e-02	2.56e-03	2.62e-03	0.00e+00	-9.61e-01	nan	nan	nan	nan	nan	nan	nan	nan	nan	nan	nan	nan	nan	nan	nan
6.44e+03	1.40e-02	5.72e-03	3.02e-03	3.04e-03	0.00e+00	1.92e+00	nan	nan	nan	nan	nan	nan	nan	6.76e+03	-2.83e-03	5.58e-03	5.75e-06	5.47e-06	0.00e+00	-5.07e-01	nan	nan	nan	nan	nan	nan	nan	6.72e+03	6.38e-02	1.78e-02	2.30e-03	2.38e-03	0.00e+00	3.46e+00	nan	nan	nan	nan	nan	nan	nan	nan	nan	nan	nan	nan	nan	nan	nan
6.44e+03	3.30e-03	4.93e-03	3.15e-03	3.19e-03	0.00e+00	3.12e-02	nan	nan	nan	nan	nan	nan	nan	6.76e+03	-6.22e-03	5.77e-03	5.38e-06	5.12e-06	0.00e+00	-1.08e+00	nan	nan	nan	nan	nan	nan	nan	6.72e+03	-4.73e-02	1.97e-02	2.06e-03	2.17e-03	0.00e+00	-2.50e+00	nan	nan	nan	nan	nan	nan	nan	nan	nan	nan	nan	nan	nan	nan	nan
6.44e+03	-6.14e-04	5.80e-03	3.31e-03	3.34e-03	0.00e+00	-6.78e-01	nan	nan	nan	nan	nan	nan	nan	6.77e+03	-2.72e-03	5.94e-03	5.03e-06	4.78e-06	0.00e+00	-4.58e-01	nan	nan	nan	nan	nan	nan	nan	6.72e+03	5.90e-02	2.27e-02	1.89e-03	1.97e-03	0.00e+00	2.52e+00	nan	nan	nan	nan	nan	nan	nan	nan	nan	nan	nan	nan	nan	nan	nan
6.44e+03	1.46e-03	4.32e-03	3.47e-03	3.50e-03	0.00e+00	-4.65e-01	nan	nan	nan	nan	nan	nan	nan	6.77e+03	8.94e-03	6.59e-03	4.71e-06	4.46e-06	0.00e+00	1.36e+00	nan	nan	nan	nan	nan	nan	nan	6.72e+03	4.53e-02	1.96e-02	1.73e-03	1.78e-03	0.00e+00	2.22e+00	nan	nan	nan	nan	nan	nan	nan	nan	nan	nan	nan	nan	nan	nan	nan
6.45e+03	7.13e-03	5.94e-03	3.63e-03	3.65e-03	0.00e+00	5.90e-01	nan	nan	nan	nan	nan	nan	nan	6.77e+03	-1.85e-02	4.99e-03	4.41e-06	4.17e-06	0.00e+00	-3.71e+00	nan	nan	nan	nan	nan	nan	nan	6.73e+03	3.97e-03	1.57e-02	1.59e-03	1.63e-03	0.00e+00	1.52e-01	nan	nan	nan	nan	nan	nan	nan	nan	nan	nan	nan	nan	nan	nan	nan
6.45e+03	6.52e-03	4.06e-03	3.79e-03	3.83e-03	0.00e+00	6.74e-01	nan	nan	nan	nan	nan	nan	nan	6.77e+03	-2.28e-04	6.34e-03	4.12e-06	3.91e-06	0.00e+00	-3.66e-02	nan	nan	nan	nan	nan	nan	nan	6.73e+03	5.46e-02	2.02e-02	1.34e-03	1.47e-03	0.00e+00	2.63e+00	nan	nan	nan	nan	nan	nan	nan	nan	nan	nan	nan	nan	nan	nan	nan
6.45e+03	1.69e-02	6.01e-03	3.96e-03	4.01e-03	0.00e+00	2.15e+00	nan	nan	nan	nan	nan	nan	nan	6.77e+03	-1.37e-02	4.97e-03	3.86e-06	3.65e-06	0.00e+00	-2.75e+00	nan	nan	nan	nan	nan	nan	nan	6.73e+03	-2.73e-02	1.45e-02	1.19e-03	1.34e-03	0.00e+00	-1.97e+00	nan	nan	nan	nan	nan	nan	nan	nan	nan	nan	nan	nan	nan	nan	nan
6.45e+03	1.02e-03	4.68e-03	4.35e-03	4.39e-03	0.00e+00	-7.12e-01	nan	nan	nan	nan	nan	nan	nan	6.77e+03	1.13e-02	6.29e-03	3.61e-06	3.39e-06	0.00e+00	1.79e+00	nan	nan	nan	nan	nan	nan	nan	6.73e+03	1.14e-02	1.86e-02	1.06e-03	1.22e-03	0.00e+00	5.55e-01	nan	nan	nan	nan	nan	nan	nan	nan	nan	nan	nan	nan	nan	nan	nan
6.45e+03	9.36e-04	4.70e-03	4.55e-03	4.60e-03	0.00e+00	-7.69e-01	nan	nan	nan	nan	nan	nan	nan	6.77e+03	-6.64e-03	5.46e-03	3.38e-06	3.18e-06	0.00e+00	-1.22e+00	nan	nan	nan	nan	nan	nan	nan	6.73e+03	-4.34e-02	1.85e-02	1.01e-03	1.11e-03	0.00e+00	-2.40e+00	nan	nan	nan	nan	nan	nan	nan	nan	nan	nan	nan	nan	nan	nan	nan
6.45e+03	-1.26e-02	5.51e-03	4.77e-03	4.81e-03	0.00e+00	-3.16e+00	nan	nan	nan	nan	nan	nan	nan	6.77e+03	-4.31e-03	5.50e-03	3.16e-06	2.96e-06	0.00e+00	-7.84e-01	nan	nan	nan	nan	nan	nan	nan	6.74e+03	-4.41e-03	1.65e-02	8.97e-04	1.01e-03	0.00e+00	-3.22e-01	nan	nan	nan	nan	nan	nan	nan	nan	nan	nan	nan	nan	nan	nan	nan
6.45e+03	6.75e-03	7.26e-03	5.02e-03	5.04e-03	0.00e+00	2.39e-01	nan	nan	nan	nan	nan	nan	nan	6.78e+03	-2.66e-03	5.70e-03	2.96e-06	2.77e-06	0.00e+00	-4.66e-01	nan	nan	nan	nan	nan	nan	nan	6.74e+03	4.19e-03	1.70e-02	8.33e-04	9.14e-04	0.00e+00	1.97e-01	nan	nan	nan	nan	nan	nan	nan	nan	nan	nan	nan	nan	nan	nan	nan
6.45e+03	1.54e-02	8.43e-03	5.24e-03	5.28e-03	0.00e+00	1.20e+00	nan	nan	nan	nan	nan	nan	nan	6.78e+03	-6.07e-03	5.26e-03	2.76e-06	2.58e-06	0.00e+00	-1.15e+00	nan	nan	nan	nan	nan	nan	nan	6.74e+03	2.43e-02	1.75e-02	7.38e-04	8.35e-04	0.00e+00	1.35e+00	nan	nan	nan	nan	nan	nan	nan	nan	nan	nan	nan	nan	nan	nan	nan
6.46e+03	-6.26e-03	5.20e-03	5.48e-03	5.53e-03	0.00e+00	-2.26e+00	nan	nan	nan	nan	nan	nan	nan	6.78e+03	9.06e-04	5.39e-03	2.58e-06	2.42e-06	0.00e+00	1.68e-01	nan	nan	nan	nan	nan	nan	nan	6.74e+03	-3.07e-02	2.28e-02	6.52e-04	7.54e-04	0.00e+00	-1.37e+00	nan	nan	nan	nan	nan	nan	nan	nan	nan	nan	nan	nan	nan	nan	nan
6.46e+03	2.75e-03	5.91e-03	5.72e-03	5.79e-03	0.00e+00	-5.04e-01	nan	nan	nan	nan	nan	nan	nan	6.78e+03	-1.07e-03	6.45e-03	2.42e-06	2.26e-06	0.00e+00	-1.66e-01	nan	nan	nan	nan	nan	nan	nan	6.75e+03	-4.08e-03	1.77e-02	6.31e-04	6.89e-04	0.00e+00	-2.65e-01	nan	nan	nan	nan	nan	nan	nan	nan	nan	nan	nan	nan	nan	nan	nan
6.46e+03	1.23e-02	4.91e-03	6.01e-03	6.06e-03	0.00e+00	1.28e+00	nan	nan	nan	nan	nan	nan	nan	6.78e+03	1.87e-03	5.71e-03	2.26e-06	2.12e-06	0.00e+00	3.28e-01	nan	nan	nan	nan	nan	nan	nan	6.75e+03	-2.01e-02	1.84e-02	6.15e-04	6.25e-04	0.00e+00	-1.12e+00	nan	nan	nan	nan	nan	nan	nan	nan	nan	nan	nan	nan	nan	nan	nan
6.46e+03	6.80e-03	5.69e-03	6.30e-03	6.34e-03	0.00e+00	8.85e-02	nan	nan	nan	nan	nan	nan	nan	6.78e+03	1.07e-03	5.79e-03	2.12e-06	1.98e-06	0.00e+00	1.84e-01	nan	nan	nan	nan	nan	nan	nan	6.75e+03	-2.01e-02	1.50e-02	4.78e-04	5.68e-04	0.00e+00	-1.37e+00	nan	nan	nan	nan	nan	nan	nan	nan	nan	nan	nan	nan	nan	nan	nan
6.46e+03	1.07e-02	6.78e-03	6.61e-03	6.65e-03	0.00e+00	6.04e-01	nan	nan	nan	nan	nan	nan	nan	6.78e+03	-3.30e-03	5.20e-03	1.98e-06	1.85e-06	0.00e+00	-6.34e-01	nan	nan	nan	nan	nan	nan	nan	6.75e+03	-3.84e-02	2.33e-02	3.88e-04	5.15e-04	0.00e+00	-1.66e+00	nan	nan	nan	nan	nan	nan	nan	nan	nan	nan	nan	nan	nan	nan	nan
6.46e+03	3.39e-03	5.76e-03	6.92e-03	6.96e-03	0.00e+00	-6.14e-01	nan	nan	nan	nan	nan	nan	nan	6.78e+03	1.78e-02	5.86e-03	1.85e-06	1.72e-06	0.00e+00	3.03e+00	nan	nan	nan	nan	nan	nan	nan	6.75e+03	1.80e-02	2.01e-02	3.46e-04	4.67e-04	0.00e+00	8.78e-01	nan	nan	nan	nan	nan	nan	nan	nan	nan	nan	nan	nan	nan	nan	nan
6.46e+03	1.63e-03	5.92e-03	7.26e-03	7.29e-03	0.00e+00	-9.52e-01	nan	nan	nan	nan	nan	nan	nan	6.79e+03	-1.67e-04	6.00e-03	1.73e-06	1.61e-06	0.00e+00	-2.81e-02	nan	nan	nan	nan	nan	nan	nan	6.76e+03	1.57e-02	1.95e-02	3.92e-04	4.27e-04	0.00e+00	7.84e-01	nan	nan	nan	nan	nan	nan	nan	nan	nan	nan	nan	nan	nan	nan	nan
6.46e+03	8.73e-03	6.37e-03	7.62e-03	7.63e-03	0.00e+00	1.75e-01	nan	nan	nan	nan	nan	nan	nan	6.79e+03	-1.16e-02	5.62e-03	1.62e-06	1.51e-06	0.00e+00	-2.07e+00	nan	nan	nan	nan	nan	nan	nan	6.76e+03	3.51e-02	1.51e-02	2.71e-04	3.87e-04	0.00e+00	2.31e+00	nan	nan	nan	nan	nan	nan	nan	nan	nan	nan	nan	nan	nan	nan	nan
6.46e+03	1.24e-02	6.38e-03	8.01e-03	7.99e-03	0.00e+00	6.81e-01	nan	nan	nan	nan	nan	nan	nan	6.79e+03	-1.03e-02	6.15e-03	1.52e-06	1.40e-06	0.00e+00	-1.68e+00	nan	nan	nan	nan	nan	nan	nan	6.76e+03	3.52e-02	1.93e-02	1.95e-04	3.51e-04	0.00e+00	1.82e+00	nan	nan	nan	nan	nan	nan	nan	nan	nan	nan	nan	nan	nan	nan	nan
6.46e+03	2.27e-03	5.14e-03	8.40e-03	8.36e-03	0.00e+00	-1.19e+00	nan	nan	nan	nan	nan	nan	nan	6.79e+03	8.89e-03	6.43e-03	1.42e-06	1.31e-06	0.00e+00	1.38e+00	nan	nan	nan	nan	nan	nan	nan	6.76e+03	-4.03e-02	1.79e-02	1.22e-04	3.20e-04	0.00e+00	-2.26e+00	nan	nan	nan	nan	nan	nan	nan	nan	nan	nan	nan	nan	nan	nan	nan
6.47e+03	1.56e-03	5.18e-03	8.78e-03	8.75e-03	0.00e+00	-1.39e+00	nan	nan	nan	nan	nan	nan	nan	6.79e+03	1.97e-02	5.82e-03	1.33e-06	1.22e-06	0.00e+00	3.38e+00	nan	nan	nan	nan	nan	nan	nan	nan	nan	nan	nan	nan	nan	nan	nan	nan	nan	nan	nan	nan	nan	nan	nan	nan	nan	nan	nan	nan	nan
6.47e+03	1.20e-02	7.11e-03	9.60e-03	9.60e-03	0.00e+00	3.31e-01	nan	nan	nan	nan	nan	nan	nan	6.79e+03	1.30e-02	6.31e-03	1.24e-06	1.14e-06	0.00e+00	2.05e+00	nan	nan	nan	nan	nan	nan	nan	nan	nan	nan	nan	nan	nan	nan	nan	nan	nan	nan	nan	nan	nan	nan	nan	nan	nan	nan	nan	nan	nan
6.47e+03	1.66e-02	6.49e-03	1.05e-02	1.05e-02	0.00e+00	9.36e-01	nan	nan	nan	nan	nan	nan	nan	6.79e+03	3.02e-03	6.39e-03	1.16e-06	1.07e-06	0.00e+00	4.73e-01	nan	nan	nan	nan	nan	nan	nan	nan	nan	nan	nan	nan	nan	nan	nan	nan	nan	nan	nan	nan	nan	nan	nan	nan	nan	nan	nan	nan	nan
6.47e+03	2.16e-02	6.04e-03	1.10e-02	1.10e-02	0.00e+00	1.76e+00	nan	nan	nan	nan	nan	nan	nan	6.79e+03	-5.37e-03	5.66e-03	1.09e-06	9.99e-07	0.00e+00	-9.48e-01	nan	nan	nan	nan	nan	nan	nan	nan	nan	nan	nan	nan	nan	nan	nan	nan	nan	nan	nan	nan	nan	nan	nan	nan	nan	nan	nan	nan	nan
6.47e+03	1.25e-02	7.78e-03	1.15e-02	1.15e-02	0.00e+00	1.34e-01	nan	nan	nan	nan	nan	nan	nan	6.80e+03	-7.64e-03	5.03e-03	1.02e-06	9.32e-07	0.00e+00	-1.52e+00	nan	nan	nan	nan	nan	nan	nan	nan	nan	nan	nan	nan	nan	nan	nan	nan	nan	nan	nan	nan	nan	nan	nan	nan	nan	nan	nan	nan	nan
6.47e+03	5.08e-03	7.12e-03	1.21e-02	1.21e-02	0.00e+00	-9.78e-01	nan	nan	nan	nan	nan	nan	nan	6.80e+03	5.88e-03	5.97e-03	9.52e-07	8.74e-07	0.00e+00	9.86e-01	nan	nan	nan	nan	nan	nan	nan	nan	nan	nan	nan	nan	nan	nan	nan	nan	nan	nan	nan	nan	nan	nan	nan	nan	nan	nan	nan	nan	nan
6.47e+03	9.66e-03	6.68e-03	1.26e-02	1.26e-02	0.00e+00	-4.46e-01	nan	nan	nan	nan	nan	nan	nan	6.80e+03	-3.58e-04	5.43e-03	8.90e-07	8.16e-07	0.00e+00	-6.60e-02	nan	nan	nan	nan	nan	nan	nan	nan	nan	nan	nan	nan	nan	nan	nan	nan	nan	nan	nan	nan	nan	nan	nan	nan	nan	nan	nan	nan	nan
6.48e+03	1.47e-02	6.25e-03	1.32e-02	1.32e-02	0.00e+00	2.40e-01	nan	nan	nan	nan	nan	nan	nan	6.80e+03	-1.71e-02	5.40e-03	8.34e-07	7.61e-07	0.00e+00	-3.16e+00	nan	nan	nan	nan	nan	nan	nan	nan	nan	nan	nan	nan	nan	nan	nan	nan	nan	nan	nan	nan	nan	nan	nan	nan	nan	nan	nan	nan	nan
6.48e+03	6.18e-03	7.14e-03	1.39e-02	1.39e-02	0.00e+00	-1.08e+00	nan	nan	nan	nan	nan	nan	nan	6.80e+03	1.32e-02	5.62e-03	7.78e-07	7.10e-07	0.00e+00	2.35e+00	nan	nan	nan	nan	nan	nan	nan	nan	nan	nan	nan	nan	nan	nan	nan	nan	nan	nan	nan	nan	nan	nan	nan	nan	nan	nan	nan	nan	nan
6.48e+03	4.17e-03	5.39e-03	1.45e-02	1.45e-02	0.00e+00	-1.92e+00	nan	nan	nan	nan	nan	nan	nan	6.80e+03	9.45e-04	4.82e-03	7.29e-07	6.62e-07	0.00e+00	1.96e-01	nan	nan	nan	nan	nan	nan	nan	nan	nan	nan	nan	nan	nan	nan	nan	nan	nan	nan	nan	nan	nan	nan	nan	nan	nan	nan	nan	nan	nan
6.48e+03	2.75e-02	6.68e-03	1.52e-02	1.52e-02	0.00e+00	1.84e+00	nan	nan	nan	nan	nan	nan	nan	6.80e+03	5.47e-03	6.28e-03	6.81e-07	6.21e-07	0.00e+00	8.71e-01	nan	nan	nan	nan	nan	nan	nan	nan	nan	nan	nan	nan	nan	nan	nan	nan	nan	nan	nan	nan	nan	nan	nan	nan	nan	nan	nan	nan	nan
6.48e+03	1.66e-02	5.83e-03	1.59e-02	1.59e-02	0.00e+00	1.12e-01	nan	nan	nan	nan	nan	nan	nan	6.80e+03	-1.04e-02	5.23e-03	6.37e-07	5.79e-07	0.00e+00	-1.98e+00	nan	nan	nan	nan	nan	nan	nan	nan	nan	nan	nan	nan	nan	nan	nan	nan	nan	nan	nan	nan	nan	nan	nan	nan	nan	nan	nan	nan	nan
6.48e+03	1.76e-02	5.86e-03	1.67e-02	1.67e-02	0.00e+00	1.54e-01	nan	nan	nan	nan	nan	nan	nan	6.81e+03	9.92e-04	5.72e-03	5.97e-07	5.40e-07	0.00e+00	1.73e-01	nan	nan	nan	nan	nan	nan	nan	nan	nan	nan	nan	nan	nan	nan	nan	nan	nan	nan	nan	nan	nan	nan	nan	nan	nan	nan	nan	nan	nan
6.48e+03	1.70e-02	6.04e-03	1.75e-02	1.74e-02	0.00e+00	-7.43e-02	nan	nan	nan	nan	nan	nan	nan	6.81e+03	-2.97e-04	5.37e-03	5.59e-07	5.04e-07	0.00e+00	-5.55e-02	nan	nan	nan	nan	nan	nan	nan	nan	nan	nan	nan	nan	nan	nan	nan	nan	nan	nan	nan	nan	nan	nan	nan	nan	nan	nan	nan	nan	nan
6.48e+03	2.60e-02	5.29e-03	1.83e-02	1.83e-02	0.00e+00	1.46e+00	nan	nan	nan	nan	nan	nan	nan	6.81e+03	-8.18e-03	5.29e-03	5.23e-07	4.73e-07	0.00e+00	-1.55e+00	nan	nan	nan	nan	nan	nan	nan	nan	nan	nan	nan	nan	nan	nan	nan	nan	nan	nan	nan	nan	nan	nan	nan	nan	nan	nan	nan	nan	nan
6.48e+03	2.59e-02	6.03e-03	1.92e-02	1.91e-02	0.00e+00	1.12e+00	nan	nan	nan	nan	nan	nan	nan	6.81e+03	3.72e-03	5.77e-03	4.90e-07	4.41e-07	0.00e+00	6.46e-01	nan	nan	nan	nan	nan	nan	nan	nan	nan	nan	nan	nan	nan	nan	nan	nan	nan	nan	nan	nan	nan	nan	nan	nan	nan	nan	nan	nan	nan
6.48e+03	1.58e-02	6.38e-03	2.01e-02	2.00e-02	0.00e+00	-6.63e-01	nan	nan	nan	nan	nan	nan	nan	6.81e+03	-9.37e-03	5.61e-03	4.57e-07	4.13e-07	0.00e+00	-1.67e+00	nan	nan	nan	nan	nan	nan	nan	nan	nan	nan	nan	nan	nan	nan	nan	nan	nan	nan	nan	nan	nan	nan	nan	nan	nan	nan	nan	nan	nan
6.49e+03	2.87e-02	6.33e-03	2.10e-02	2.10e-02	0.00e+00	1.22e+00	nan	nan	nan	nan	nan	nan	nan	6.81e+03	-3.91e-03	5.21e-03	4.27e-07	3.85e-07	0.00e+00	-7.51e-01	nan	nan	nan	nan	nan	nan	nan	nan	nan	nan	nan	nan	nan	nan	nan	nan	nan	nan	nan	nan	nan	nan	nan	nan	nan	nan	nan	nan	nan
6.49e+03	2.66e-02	6.73e-03	2.20e-02	2.19e-02	0.00e+00	6.85e-01	nan	nan	nan	nan	nan	nan	nan	6.81e+03	-1.60e-03	5.68e-03	4.19e-07	3.59e-07	0.00e+00	-2.82e-01	nan	nan	nan	nan	nan	nan	nan	nan	nan	nan	nan	nan	nan	nan	nan	nan	nan	nan	nan	nan	nan	nan	nan	nan	nan	nan	nan	nan	nan
6.49e+03	2.68e-02	8.39e-03	2.30e-02	2.30e-02	0.00e+00	4.47e-01	nan	nan	nan	nan	nan	nan	nan	6.81e+03	-3.55e-03	5.88e-03	3.91e-07	3.35e-07	0.00e+00	-6.03e-01	nan	nan	nan	nan	nan	nan	nan	nan	nan	nan	nan	nan	nan	nan	nan	nan	nan	nan	nan	nan	nan	nan	nan	nan	nan	nan	nan	nan	nan
6.49e+03	1.05e-02	6.89e-03	2.41e-02	2.40e-02	0.00e+00	-1.97e+00	nan	nan	nan	nan	nan	nan	nan	6.82e+03	3.09e-03	5.76e-03	3.66e-07	3.14e-07	0.00e+00	5.36e-01	nan	nan	nan	nan	nan	nan	nan	nan	nan	nan	nan	nan	nan	nan	nan	nan	nan	nan	nan	nan	nan	nan	nan	nan	nan	nan	nan	nan	nan
6.49e+03	3.02e-02	6.10e-03	2.52e-02	2.52e-02	0.00e+00	8.17e-01	nan	nan	nan	nan	nan	nan	nan	6.82e+03	-8.33e-03	5.74e-03	3.44e-07	2.93e-07	0.00e+00	-1.45e+00	nan	nan	nan	nan	nan	nan	nan	nan	nan	nan	nan	nan	nan	nan	nan	nan	nan	nan	nan	nan	nan	nan	nan	nan	nan	nan	nan	nan	nan
6.49e+03	2.08e-02	6.00e-03	2.64e-02	2.64e-02	0.00e+00	-9.42e-01	nan	nan	nan	nan	nan	nan	nan	6.82e+03	-4.73e-03	5.70e-03	3.22e-07	2.73e-07	0.00e+00	-8.31e-01	nan	nan	nan	nan	nan	nan	nan	nan	nan	nan	nan	nan	nan	nan	nan	nan	nan	nan	nan	nan	nan	nan	nan	nan	nan	nan	nan	nan	nan
6.49e+03	3.49e-02	6.79e-03	2.77e-02	2.76e-02	0.00e+00	1.06e+00	nan	nan	nan	nan	nan	nan	nan	6.82e+03	3.48e-03	4.91e-03	3.03e-07	2.55e-07	0.00e+00	7.10e-01	nan	nan	nan	nan	nan	nan	nan	nan	nan	nan	nan	nan	nan	nan	nan	nan	nan	nan	nan	nan	nan	nan	nan	nan	nan	nan	nan	nan	nan
6.49e+03	3.18e-02	6.46e-03	2.90e-02	2.89e-02	0.00e+00	4.43e-01	nan	nan	nan	nan	nan	nan	nan	6.82e+03	-4.63e-03	5.70e-03	2.82e-07	2.39e-07	0.00e+00	-8.12e-01	nan	nan	nan	nan	nan	nan	nan	nan	nan	nan	nan	nan	nan	nan	nan	nan	nan	nan	nan	nan	nan	nan	nan	nan	nan	nan	nan	nan	nan
6.49e+03	4.01e-02	6.49e-03	3.03e-02	3.02e-02	0.00e+00	1.50e+00	nan	nan	nan	nan	nan	nan	nan	6.82e+03	1.12e-03	5.65e-03	2.64e-07	2.24e-07	0.00e+00	1.97e-01	nan	nan	nan	nan	nan	nan	nan	nan	nan	nan	nan	nan	nan	nan	nan	nan	nan	nan	nan	nan	nan	nan	nan	nan	nan	nan	nan	nan	nan
6.50e+03	4.14e-02	5.97e-03	3.17e-02	3.16e-02	0.00e+00	1.62e+00	nan	nan	nan	nan	nan	nan	nan	6.82e+03	9.28e-03	5.37e-03	-5.45e-06	2.09e-07	0.00e+00	1.73e+00	nan	nan	nan	nan	nan	nan	nan	nan	nan	nan	nan	nan	nan	nan	nan	nan	nan	nan	nan	nan	nan	nan	nan	nan	nan	nan	nan	nan	nan
6.50e+03	4.19e-02	6.66e-03	3.32e-02	3.31e-02	0.00e+00	1.31e+00	nan	nan	nan	nan	nan	nan	nan	6.82e+03	4.44e-03	5.79e-03	2.32e-07	1.95e-07	0.00e+00	7.67e-01	nan	nan	nan	nan	nan	nan	nan	nan	nan	nan	nan	nan	nan	nan	nan	nan	nan	nan	nan	nan	nan	nan	nan	nan	nan	nan	nan	nan	nan
6.50e+03	3.92e-02	5.77e-03	3.47e-02	3.47e-02	0.00e+00	7.66e-01	nan	nan	nan	nan	nan	nan	nan	6.82e+03	-1.09e-02	5.68e-03	2.17e-07	1.83e-07	0.00e+00	-1.92e+00	nan	nan	nan	nan	nan	nan	nan	nan	nan	nan	nan	nan	nan	nan	nan	nan	nan	nan	nan	nan	nan	nan	nan	nan	nan	nan	nan	nan	nan
6.50e+03	4.41e-02	6.68e-03	3.63e-02	3.63e-02	0.00e+00	1.16e+00	nan	nan	nan	nan	nan	nan	nan	6.83e+03	-5.02e-03	5.69e-03	2.03e-07	1.70e-07	0.00e+00	-8.83e-01	nan	nan	nan	nan	nan	nan	nan	nan	nan	nan	nan	nan	nan	nan	nan	nan	nan	nan	nan	nan	nan	nan	nan	nan	nan	nan	nan	nan	nan
6.50e+03	2.52e-02	8.49e-03	3.80e-02	3.80e-02	0.00e+00	-1.52e+00	nan	nan	nan	nan	nan	nan	nan	6.83e+03	7.72e-03	5.96e-03	1.91e-07	1.59e-07	0.00e+00	1.30e+00	nan	nan	nan	nan	nan	nan	nan	nan	nan	nan	nan	nan	nan	nan	nan	nan	nan	nan	nan	nan	nan	nan	nan	nan	nan	nan	nan	nan	nan
6.50e+03	3.75e-02	6.04e-03	3.98e-02	3.98e-02	0.00e+00	-3.89e-01	nan	nan	nan	nan	nan	nan	nan	6.83e+03	-9.03e-05	5.09e-03	1.79e-07	1.48e-07	0.00e+00	-1.78e-02	nan	nan	nan	nan	nan	nan	nan	nan	nan	nan	nan	nan	nan	nan	nan	nan	nan	nan	nan	nan	nan	nan	nan	nan	nan	nan	nan	nan	nan
6.50e+03	3.64e-02	6.28e-03	4.17e-02	4.16e-02	0.00e+00	-8.47e-01	nan	nan	nan	nan	nan	nan	nan	6.83e+03	-3.05e-03	5.77e-03	1.66e-07	1.39e-07	0.00e+00	-5.29e-01	nan	nan	nan	nan	nan	nan	nan	nan	nan	nan	nan	nan	nan	nan	nan	nan	nan	nan	nan	nan	nan	nan	nan	nan	nan	nan	nan	nan	nan
6.50e+03	3.88e-02	6.71e-03	4.37e-02	4.36e-02	0.00e+00	-7.26e-01	nan	nan	nan	nan	nan	nan	nan	6.83e+03	1.75e-03	5.28e-03	1.57e-07	1.29e-07	0.00e+00	3.31e-01	nan	nan	nan	nan	nan	nan	nan	nan	nan	nan	nan	nan	nan	nan	nan	nan	nan	nan	nan	nan	nan	nan	nan	nan	nan	nan	nan	nan	nan
6.50e+03	5.13e-02	8.92e-03	4.58e-02	4.56e-02	0.00e+00	6.23e-01	nan	nan	nan	nan	nan	nan	nan	6.83e+03	-1.02e-03	5.44e-03	1.47e-07	1.21e-07	0.00e+00	-1.87e-01	nan	nan	nan	nan	nan	nan	nan	nan	nan	nan	nan	nan	nan	nan	nan	nan	nan	nan	nan	nan	nan	nan	nan	nan	nan	nan	nan	nan	nan
6.50e+03	4.22e-02	7.47e-03	4.79e-02	4.78e-02	0.00e+00	-7.72e-01	nan	nan	nan	nan	nan	nan	nan	6.83e+03	-5.46e-03	5.28e-03	1.37e-07	1.13e-07	0.00e+00	-1.03e+00	nan	nan	nan	nan	nan	nan	nan	nan	nan	nan	nan	nan	nan	nan	nan	nan	nan	nan	nan	nan	nan	nan	nan	nan	nan	nan	nan	nan	nan
6.51e+03	5.16e-02	7.15e-03	5.02e-02	5.01e-02	0.00e+00	2.02e-01	nan	nan	nan	nan	nan	nan	nan	6.83e+03	-6.67e-03	5.60e-03	1.28e-07	1.05e-07	0.00e+00	-1.19e+00	nan	nan	nan	nan	nan	nan	nan	nan	nan	nan	nan	nan	nan	nan	nan	nan	nan	nan	nan	nan	nan	nan	nan	nan	nan	nan	nan	nan	nan
6.51e+03	7.91e-02	8.59e-03	5.25e-02	5.25e-02	0.00e+00	3.10e+00	nan	nan	nan	nan	nan	nan	nan	6.84e+03	7.66e-03	5.36e-03	1.21e-07	9.89e-08	0.00e+00	1.43e+00	nan	nan	nan	nan	nan	nan	nan	nan	nan	nan	nan	nan	nan	nan	nan	nan	nan	nan	nan	nan	nan	nan	nan	nan	nan	nan	nan	nan	nan
6.51e+03	6.02e-02	7.22e-03	5.50e-02	5.50e-02	0.00e+00	7.19e-01	nan	nan	nan	nan	nan	nan	nan	6.84e+03	3.79e-03	5.58e-03	1.12e-07	9.21e-08	0.00e+00	6.78e-01	nan	nan	nan	nan	nan	nan	nan	nan	nan	nan	nan	nan	nan	nan	nan	nan	nan	nan	nan	nan	nan	nan	nan	nan	nan	nan	nan	nan	nan
6.51e+03	5.00e-02	7.00e-03	5.76e-02	5.76e-02	0.00e+00	-1.09e+00	nan	nan	nan	nan	nan	nan	nan	6.84e+03	9.07e-03	5.63e-03	-5.79e-06	8.65e-08	0.00e+00	1.61e+00	nan	nan	nan	nan	nan	nan	nan	nan	nan	nan	nan	nan	nan	nan	nan	nan	nan	nan	nan	nan	nan	nan	nan	nan	nan	nan	nan	nan	nan
6.51e+03	6.27e-02	7.57e-03	6.03e-02	6.03e-02	0.00e+00	3.13e-01	nan	nan	nan	nan	nan	nan	nan	6.84e+03	-6.45e-03	5.96e-03	9.93e-08	7.99e-08	0.00e+00	-1.08e+00	nan	nan	nan	nan	nan	nan	nan	nan	nan	nan	nan	nan	nan	nan	nan	nan	nan	nan	nan	nan	nan	nan	nan	nan	nan	nan	nan	nan	nan
6.51e+03	6.74e-02	7.64e-03	6.32e-02	6.31e-02	0.00e+00	5.50e-01	nan	nan	nan	nan	nan	nan	nan	6.84e+03	-3.36e-03	5.40e-03	9.24e-08	7.50e-08	0.00e+00	-6.22e-01	nan	nan	nan	nan	nan	nan	nan	nan	nan	nan	nan	nan	nan	nan	nan	nan	nan	nan	nan	nan	nan	nan	nan	nan	nan	nan	nan	nan	nan
6.51e+03	6.38e-02	7.31e-03	6.62e-02	6.62e-02	0.00e+00	-3.23e-01	nan	nan	nan	nan	nan	nan	nan	6.84e+03	-1.61e-02	5.17e-03	8.66e-08	6.99e-08	0.00e+00	-3.11e+00	nan	nan	nan	nan	nan	nan	nan	nan	nan	nan	nan	nan	nan	nan	nan	nan	nan	nan	nan	nan	nan	nan	nan	nan	nan	nan	nan	nan	nan
6.51e+03	5.70e-02	6.71e-03	6.92e-02	6.93e-02	0.00e+00	-1.82e+00	nan	nan	nan	nan	nan	nan	nan	6.84e+03	-8.93e-05	6.17e-03	8.20e-08	6.56e-08	0.00e+00	-1.45e-02	nan	nan	nan	nan	nan	nan	nan	nan	nan	nan	nan	nan	nan	nan	nan	nan	nan	nan	nan	nan	nan	nan	nan	nan	nan	nan	nan	nan	nan
6.51e+03	8.15e-02	7.42e-03	7.25e-02	7.26e-02	0.00e+00	1.22e+00	nan	nan	nan	nan	nan	nan	nan	6.84e+03	-6.63e-03	5.69e-03	7.62e-08	6.11e-08	0.00e+00	-1.17e+00	nan	nan	nan	nan	nan	nan	nan	nan	nan	nan	nan	nan	nan	nan	nan	nan	nan	nan	nan	nan	nan	nan	nan	nan	nan	nan	nan	nan	nan
6.52e+03	7.01e-02	7.71e-03	7.59e-02	7.60e-02	0.00e+00	-7.60e-01	nan	nan	nan	nan	nan	nan	nan	6.85e+03	8.61e-03	5.62e-03	7.16e-08	5.69e-08	0.00e+00	1.53e+00	nan	nan	nan	nan	nan	nan	nan	nan	nan	nan	nan	nan	nan	nan	nan	nan	nan	nan	nan	nan	nan	nan	nan	nan	nan	nan	nan	nan	nan
6.52e+03	8.33e-02	6.82e-03	7.95e-02	7.95e-02	0.00e+00	5.51e-01	nan	nan	nan	nan	nan	nan	nan	6.85e+03	-6.57e-03	5.82e-03	6.70e-08	5.34e-08	0.00e+00	-1.13e+00	nan	nan	nan	nan	nan	nan	nan	nan	nan	nan	nan	nan	nan	nan	nan	nan	nan	nan	nan	nan	nan	nan	nan	nan	nan	nan	nan	nan	nan
6.52e+03	7.90e-02	7.20e-03	8.32e-02	8.32e-02	0.00e+00	-5.85e-01	nan	nan	nan	nan	nan	nan	nan	6.85e+03	6.42e-03	5.72e-03	6.24e-08	5.01e-08	0.00e+00	1.12e+00	nan	nan	nan	nan	nan	nan	nan	nan	nan	nan	nan	nan	nan	nan	nan	nan	nan	nan	nan	nan	nan	nan	nan	nan	nan	nan	nan	nan	nan
6.52e+03	8.84e-02	7.60e-03	8.71e-02	8.70e-02	0.00e+00	1.71e-01	nan	nan	nan	nan	nan	nan	nan	6.85e+03	2.11e-03	6.08e-03	5.89e-08	4.67e-08	0.00e+00	3.47e-01	nan	nan	nan	nan	nan	nan	nan	nan	nan	nan	nan	nan	nan	nan	nan	nan	nan	nan	nan	nan	nan	nan	nan	nan	nan	nan	nan	nan	nan
6.52e+03	8.75e-02	8.14e-03	9.13e-02	9.12e-02	0.00e+00	-4.67e-01	nan	nan	nan	nan	nan	nan	nan	6.85e+03	1.59e-04	5.61e-03	5.54e-08	4.34e-08	0.00e+00	2.83e-02	nan	nan	nan	nan	nan	nan	nan	nan	nan	nan	nan	nan	nan	nan	nan	nan	nan	nan	nan	nan	nan	nan	nan	nan	nan	nan	nan	nan	nan
6.52e+03	9.42e-02	8.89e-03	9.56e-02	9.55e-02	0.00e+00	-1.63e-01	nan	nan	nan	nan	nan	nan	nan	6.85e+03	-1.91e-03	5.23e-03	5.20e-08	4.08e-08	0.00e+00	-3.66e-01	nan	nan	nan	nan	nan	nan	nan	nan	nan	nan	nan	nan	nan	nan	nan	nan	nan	nan	nan	nan	nan	nan	nan	nan	nan	nan	nan	nan	nan
6.52e+03	8.77e-02	8.18e-03	1.00e-01	1.00e-01	0.00e+00	-1.52e+00	nan	nan	nan	nan	nan	nan	nan	6.85e+03	-4.62e-03	5.49e-03	6.13e-06	3.80e-08	0.00e+00	-8.43e-01	nan	nan	nan	nan	nan	nan	nan	nan	nan	nan	nan	nan	nan	nan	nan	nan	nan	nan	nan	nan	nan	nan	nan	nan	nan	nan	nan	nan	nan
6.52e+03	1.01e-01	9.37e-03	1.05e-01	1.05e-01	0.00e+00	-4.28e-01	nan	nan	nan	nan	nan	nan	nan	6.85e+03	-1.38e-02	5.97e-03	4.50e-08	3.53e-08	0.00e+00	-2.31e+00	nan	nan	nan	nan	nan	nan	nan	nan	nan	nan	nan	nan	nan	nan	nan	nan	nan	nan	nan	nan	nan	nan	nan	nan	nan	nan	nan	nan	nan
6.52e+03	1.15e-01	9.48e-03	1.10e-01	1.10e-01	0.00e+00	5.64e-01	nan	nan	nan	nan	nan	nan	nan	6.86e+03	-5.70e-03	5.56e-03	4.27e-08	3.32e-08	0.00e+00	-1.03e+00	nan	nan	nan	nan	nan	nan	nan	nan	nan	nan	nan	nan	nan	nan	nan	nan	nan	nan	nan	nan	nan	nan	nan	nan	nan	nan	nan	nan	nan
6.52e+03	1.09e-01	8.33e-03	1.15e-01	1.15e-01	0.00e+00	-6.87e-01	nan	nan	nan	nan	nan	nan	nan	6.86e+03	-4.85e-03	5.49e-03	4.04e-08	3.09e-08	0.00e+00	-8.84e-01	nan	nan	nan	nan	nan	nan	nan	nan	nan	nan	nan	nan	nan	nan	nan	nan	nan	nan	nan	nan	nan	nan	nan	nan	nan	nan	nan	nan	nan
6.53e+03	1.28e-01	9.61e-03	1.20e-01	1.20e-01	0.00e+00	8.04e-01	nan	nan	nan	nan	nan	nan	nan	6.86e+03	-7.59e-03	5.75e-03	3.70e-08	2.87e-08	0.00e+00	-1.32e+00	nan	nan	nan	nan	nan	nan	nan	nan	nan	nan	nan	nan	nan	nan	nan	nan	nan	nan	nan	nan	nan	nan	nan	nan	nan	nan	nan	nan	nan
6.53e+03	1.34e-01	9.72e-03	1.26e-01	1.26e-01	0.00e+00	7.88e-01	nan	nan	nan	nan	nan	nan	nan	6.86e+03	-3.99e-03	5.23e-03	3.46e-08	2.70e-08	0.00e+00	-7.62e-01	nan	nan	nan	nan	nan	nan	nan	nan	nan	nan	nan	nan	nan	nan	nan	nan	nan	nan	nan	nan	nan	nan	nan	nan	nan	nan	nan	nan	nan
6.53e+03	1.29e-01	9.87e-03	1.32e-01	1.32e-01	0.00e+00	-2.73e-01	nan	nan	nan	nan	nan	nan	nan	6.86e+03	2.90e-03	6.18e-03	3.23e-08	2.53e-08	0.00e+00	4.70e-01	nan	nan	nan	nan	nan	nan	nan	nan	nan	nan	nan	nan	nan	nan	nan	nan	nan	nan	nan	nan	nan	nan	nan	nan	nan	nan	nan	nan	nan
6.53e+03	1.30e-01	9.66e-03	1.38e-01	1.38e-01	0.00e+00	-8.61e-01	nan	nan	nan	nan	nan	nan	nan	6.86e+03	1.96e-03	5.15e-03	3.12e-08	2.36e-08	0.00e+00	3.80e-01	nan	nan	nan	nan	nan	nan	nan	nan	nan	nan	nan	nan	nan	nan	nan	nan	nan	nan	nan	nan	nan	nan	nan	nan	nan	nan	nan	nan	nan
6.53e+03	1.50e-01	9.82e-03	1.45e-01	1.45e-01	1.40e-45	4.98e-01	nan	nan	nan	nan	nan	nan	nan	6.86e+03	1.16e-02	5.83e-03	2.89e-08	2.21e-08	0.00e+00	2.00e+00	nan	nan	nan	nan	nan	nan	nan	nan	nan	nan	nan	nan	nan	nan	nan	nan	nan	nan	nan	nan	nan	nan	nan	nan	nan	nan	nan	nan	nan
6.53e+03	1.43e-01	9.71e-03	1.52e-01	1.51e-01	3.25e-43	-8.63e-01	nan	nan	nan	nan	nan	nan	nan	6.86e+03	8.92e-03	5.25e-03	2.77e-08	2.06e-08	0.00e+00	1.70e+00	nan	nan	nan	nan	nan	nan	nan	nan	nan	nan	nan	nan	nan	nan	nan	nan	nan	nan	nan	nan	nan	nan	nan	nan	nan	nan	nan	nan	nan
6.53e+03	1.65e-01	1.01e-02	1.59e-01	1.59e-01	8.21e-41	6.07e-01	nan	nan	nan	nan	nan	nan	nan	6.87e+03	1.55e-03	4.87e-03	2.54e-08	1.91e-08	0.00e+00	3.19e-01	nan	nan	nan	nan	nan	nan	nan	nan	nan	nan	nan	nan	nan	nan	nan	nan	nan	nan	nan	nan	nan	nan	nan	nan	nan	nan	nan	nan	nan
6.53e+03	1.72e-01	1.03e-02	1.66e-01	1.66e-01	1.74e-38	5.59e-01	nan	nan	nan	nan	nan	nan	nan	6.87e+03	3.74e-03	5.55e-03	2.43e-08	1.78e-08	0.00e+00	6.74e-01	nan	nan	nan	nan	nan	nan	nan	nan	nan	nan	nan	nan	nan	nan	nan	nan	nan	nan	nan	nan	nan	nan	nan	nan	nan	nan	nan	nan	nan
6.53e+03	1.86e-01	1.11e-02	1.74e-01	1.74e-01	3.09e-36	1.13e+00	nan	nan	nan	nan	nan	nan	nan	6.87e+03	-6.05e-04	5.85e-03	2.19e-08	1.67e-08	0.00e+00	-1.03e-01	nan	nan	nan	nan	nan	nan	nan	nan	nan	nan	nan	nan	nan	nan	nan	nan	nan	nan	nan	nan	nan	nan	nan	nan	nan	nan	nan	nan	nan
6.54e+03	1.86e-01	1.18e-02	1.82e-01	1.82e-01	4.62e-34	3.45e-01	nan	nan	nan	nan	nan	nan	nan	6.87e+03	-2.69e-03	5.62e-03	2.08e-08	1.56e-08	0.00e+00	-4.78e-01	nan	nan	nan	nan	nan	nan	nan	nan	nan	nan	nan	nan	nan	nan	nan	nan	nan	nan	nan	nan	nan	nan	nan	nan	nan	nan	nan	nan	nan
6.54e+03	1.95e-01	1.17e-02	1.90e-01	1.90e-01	5.78e-32	3.89e-01	nan	nan	nan	nan	nan	nan	nan	6.87e+03	-5.91e-03	5.74e-03	1.85e-08	1.46e-08	0.00e+00	-1.03e+00	nan	nan	nan	nan	nan	nan	nan	nan	nan	nan	nan	nan	nan	nan	nan	nan	nan	nan	nan	nan	nan	nan	nan	nan	nan	nan	nan	nan	nan
6.54e+03	2.22e-01	1.08e-02	1.99e-01	1.99e-01	6.07e-30	2.07e+00	nan	nan	nan	nan	nan	nan	nan	6.87e+03	3.02e-03	5.63e-03	1.85e-08	1.36e-08	0.00e+00	5.37e-01	nan	nan	nan	nan	nan	nan	nan	nan	nan	nan	nan	nan	nan	nan	nan	nan	nan	nan	nan	nan	nan	nan	nan	nan	nan	nan	nan	nan	nan
6.54e+03	2.22e-01	1.08e-02	2.08e-01	2.09e-01	5.35e-28	1.24e+00	nan	nan	nan	nan	nan	nan	nan	6.87e+03	-7.75e-03	5.70e-03	1.73e-08	1.28e-08	0.00e+00	-1.36e+00	nan	nan	nan	nan	nan	nan	nan	nan	nan	nan	nan	nan	nan	nan	nan	nan	nan	nan	nan	nan	nan	nan	nan	nan	nan	nan	nan	nan	nan
6.54e+03	2.26e-01	1.29e-02	2.18e-01	2.18e-01	3.95e-26	5.88e-01	nan	nan	nan	nan	nan	nan	nan	6.87e+03	1.39e-03	6.17e-03	1.62e-08	1.20e-08	0.00e+00	2.26e-01	nan	nan	nan	nan	nan	nan	nan	nan	nan	nan	nan	nan	nan	nan	nan	nan	nan	nan	nan	nan	nan	nan	nan	nan	nan	nan	nan	nan	nan
6.54e+03	2.23e-01	1.05e-02	2.29e-01	2.28e-01	2.45e-24	-5.16e-01	nan	nan	nan	nan	nan	nan	nan	6.88e+03	2.39e-03	5.74e-03	1.50e-08	1.11e-08	0.00e+00	4.16e-01	nan	nan	nan	nan	nan	nan	nan	nan	nan	nan	nan	nan	nan	nan	nan	nan	nan	nan	nan	nan	nan	nan	nan	nan	nan	nan	nan	nan	nan
6.54e+03	2.27e-01	1.07e-02	2.39e-01	2.39e-01	1.28e-22	-1.17e+00	nan	nan	nan	nan	nan	nan	nan	6.88e+03	6.35e-03	5.50e-03	1.50e-08	1.05e-08	0.00e+00	1.16e+00	nan	nan	nan	nan	nan	nan	nan	nan	nan	nan	nan	nan	nan	nan	nan	nan	nan	nan	nan	nan	nan	nan	nan	nan	nan	nan	nan	nan	nan
6.54e+03	2.50e-01	1.17e-02	2.50e-01	2.50e-01	5.57e-21	-6.65e-02	nan	nan	nan	nan	nan	nan	nan	6.88e+03	-7.49e-03	5.02e-03	1.39e-08	9.63e-09	0.00e+00	-1.49e+00	nan	nan	nan	nan	nan	nan	nan	nan	nan	nan	nan	nan	nan	nan	nan	nan	nan	nan	nan	nan	nan	nan	nan	nan	nan	nan	nan	nan	nan
6.54e+03	2.70e-01	1.30e-02	2.62e-01	2.62e-01	2.04e-19	6.08e-01	nan	nan	nan	nan	nan	nan	nan	6.88e+03	9.32e-03	5.71e-03	1.27e-08	9.04e-09	0.00e+00	1.63e+00	nan	nan	nan	nan	nan	nan	nan	nan	nan	nan	nan	nan	nan	nan	nan	nan	nan	nan	nan	nan	nan	nan	nan	nan	nan	nan	nan	nan	nan
6.54e+03	2.87e-01	1.24e-02	2.74e-01	2.74e-01	6.29e-18	1.07e+00	nan	nan	nan	nan	nan	nan	nan	6.88e+03	4.82e-03	5.68e-03	1.15e-08	8.40e-09	0.00e+00	8.49e-01	nan	nan	nan	nan	nan	nan	nan	nan	nan	nan	nan	nan	nan	nan	nan	nan	nan	nan	nan	nan	nan	nan	nan	nan	nan	nan	nan	nan	nan
6.55e+03	3.01e-01	1.26e-02	2.86e-01	2.87e-01	1.63e-16	1.12e+00	nan	nan	nan	nan	nan	nan	nan	6.88e+03	-7.13e-03	4.99e-03	1.04e-08	7.89e-09	0.00e+00	-1.43e+00	nan	nan	nan	nan	nan	nan	nan	nan	nan	nan	nan	nan	nan	nan	nan	nan	nan	nan	nan	nan	nan	nan	nan	nan	nan	nan	nan	nan	nan
6.55e+03	2.81e-01	1.21e-02	2.98e-01	3.00e-01	3.52e-15	-1.41e+00	nan	nan	nan	nan	nan	nan	nan	6.88e+03	6.36e-04	5.57e-03	1.04e-08	7.33e-09	0.00e+00	1.14e-01	nan	nan	nan	nan	nan	nan	nan	nan	nan	nan	nan	nan	nan	nan	nan	nan	nan	nan	nan	nan	nan	nan	nan	nan	nan	nan	nan	nan	nan
6.55e+03	3.27e-01	1.30e-02	3.08e-01	3.14e-01	6.40e-14	1.49e+00	nan	nan	nan	nan	nan	nan	nan	6.88e+03	1.14e-02	5.22e-03	1.04e-08	6.88e-09	0.00e+00	2.19e+00	nan	nan	nan	nan	nan	nan	nan	nan	nan	nan	nan	nan	nan	nan	nan	nan	nan	nan	nan	nan	nan	nan	nan	nan	nan	nan	nan	nan	nan
6.55e+03	3.22e-01	1.29e-02	3.07e-01	3.28e-01	9.77e-13	1.15e+00	nan	nan	nan	nan	nan	nan	nan	6.89e+03	-9.83e-03	5.60e-03	9.24e-09	6.46e-09	0.00e+00	-1.76e+00	nan	nan	nan	nan	nan	nan	nan	nan	nan	nan	nan	nan	nan	nan	nan	nan	nan	nan	nan	nan	nan	nan	nan	nan	nan	nan	nan	nan	nan
6.55e+03	2.74e-01	1.15e-02	3.05e-01	3.44e-01	1.25e-11	-2.68e+00	nan	nan	nan	nan	nan	nan	nan	6.89e+03	-4.73e-03	5.50e-03	8.08e-09	6.01e-09	0.00e+00	-8.60e-01	nan	nan	nan	nan	nan	nan	nan	nan	nan	nan	nan	nan	nan	nan	nan	nan	nan	nan	nan	nan	nan	nan	nan	nan	nan	nan	nan	nan	nan
6.55e+03	2.73e-01	1.23e-02	2.97e-01	3.59e-01	1.34e-10	-1.98e+00	nan	nan	nan	nan	nan	nan	nan	6.89e+03	-2.98e-03	5.55e-03	8.08e-09	5.64e-09	0.00e+00	-5.38e-01	nan	nan	nan	nan	nan	nan	nan	nan	nan	nan	nan	nan	nan	nan	nan	nan	nan	nan	nan	nan	nan	nan	nan	nan	nan	nan	nan	nan	nan
6.55e+03	2.56e-01	1.33e-02	2.82e-01	3.75e-01	1.21e-09	-1.96e+00	nan	nan	nan	nan	nan	nan	nan	6.89e+03	-5.27e-03	6.12e-03	6.93e-09	5.24e-09	0.00e+00	-8.62e-01	nan	nan	nan	nan	nan	nan	nan	nan	nan	nan	nan	nan	nan	nan	nan	nan	nan	nan	nan	nan	nan	nan	nan	nan	nan	nan	nan	nan	nan
6.55e+03	2.45e-01	1.30e-02	2.57e-01	3.92e-01	9.14e-09	-8.87e-01	nan	nan	nan	nan	nan	nan	nan	6.89e+03	-1.33e-03	5.09e-03	6.93e-09	4.92e-09	0.00e+00	-2.62e-01	nan	nan	nan	nan	nan	nan	nan	nan	nan	nan	nan	nan	nan	nan	nan	nan	nan	nan	nan	nan	nan	nan	nan	nan	nan	nan	nan	nan	nan
6.55e+03	2.68e-01	1.26e-02	2.23e-01	4.09e-01	5.80e-08	3.61e+00	nan	nan	nan	nan	nan	nan	nan	6.89e+03	-2.83e-03	5.41e-03	6.93e-09	4.57e-09	0.00e+00	-5.24e-01	nan	nan	nan	nan	nan	nan	nan	nan	nan	nan	nan	nan	nan	nan	nan	nan	nan	nan	nan	nan	nan	nan	nan	nan	nan	nan	nan	nan	nan
6.56e+03	2.04e-01	1.34e-02	1.86e-01	4.28e-01	3.09e-07	1.35e+00	nan	nan	nan	nan	nan	nan	nan	6.89e+03	-5.02e-03	5.13e-03	5.77e-09	4.25e-09	0.00e+00	-9.78e-01	nan	nan	nan	nan	nan	nan	nan	nan	nan	nan	nan	nan	nan	nan	nan	nan	nan	nan	nan	nan	nan	nan	nan	nan	nan	nan	nan	nan	nan
6.56e+03	1.68e-01	1.20e-02	1.59e-01	4.47e-01	1.38e-06	7.45e-01	nan	nan	nan	nan	nan	nan	nan	6.89e+03	4.75e-03	5.11e-03	5.77e-09	3.99e-09	0.00e+00	9.31e-01	nan	nan	nan	nan	nan	nan	nan	nan	nan	nan	nan	nan	nan	nan	nan	nan	nan	nan	nan	nan	nan	nan	nan	nan	nan	nan	nan	nan	nan
6.56e+03	1.44e-01	1.19e-02	1.54e-01	4.68e-01	5.16e-06	-8.88e-01	nan	nan	nan	nan	nan	nan	nan	6.90e+03	1.79e-03	5.06e-03	4.62e-09	3.71e-09	0.00e+00	3.54e-01	nan	nan	nan	nan	nan	nan	nan	nan	nan	nan	nan	nan	nan	nan	nan	nan	nan	nan	nan	nan	nan	nan	nan	nan	nan	nan	nan	nan	nan
6.56e+03	1.62e-01	1.18e-02	1.81e-01	4.90e-01	1.62e-05	-1.56e+00	nan	nan	nan	nan	nan	nan	nan	6.90e+03	1.03e-02	5.99e-03	4.62e-09	3.48e-09	0.00e+00	1.72e+00	nan	nan	nan	nan	nan	nan	nan	nan	nan	nan	nan	nan	nan	nan	nan	nan	nan	nan	nan	nan	nan	nan	nan	nan	nan	nan	nan	nan	nan
6.56e+03	3.20e-01	1.40e-02	2.85e-01	5.12e-01	4.29e-05	2.49e+00	nan	nan	nan	nan	nan	nan	nan	6.90e+03	-3.11e-04	4.97e-03	4.62e-09	3.27e-09	0.00e+00	-6.25e-02	nan	nan	nan	nan	nan	nan	nan	nan	nan	nan	nan	nan	nan	nan	nan	nan	nan	nan	nan	nan	nan	nan	nan	nan	nan	nan	nan	nan	nan
6.56e+03	5.03e-01	1.65e-02	4.77e-01	5.33e-01	9.66e-05	1.60e+00	nan	nan	nan	nan	nan	nan	nan	6.90e+03	-2.25e-03	5.28e-03	4.62e-09	3.03e-09	0.00e+00	-4.26e-01	nan	nan	nan	nan	nan	nan	nan	nan	nan	nan	nan	nan	nan	nan	nan	nan	nan	nan	nan	nan	nan	nan	nan	nan	nan	nan	nan	nan	nan
6.56e+03	6.56e-01	1.82e-02	6.78e-01	5.52e-01	1.82e-04	-1.20e+00	nan	nan	nan	nan	nan	nan	nan	6.90e+03	-2.84e-03	6.13e-03	4.62e-09	2.85e-09	0.00e+00	-4.63e-01	nan	nan	nan	nan	nan	nan	nan	nan	nan	nan	nan	nan	nan	nan	nan	nan	nan	nan	nan	nan	nan	nan	nan	nan	nan	nan	nan	nan	nan
6.56e+03	8.25e-01	2.18e-02	8.45e-01	5.65e-01	2.86e-04	-9.07e-01	nan	nan	nan	nan	nan	nan	nan	6.90e+03	1.02e-03	5.40e-03	3.46e-09	2.65e-09	0.00e+00	1.88e-01	nan	nan	nan	nan	nan	nan	nan	nan	nan	nan	nan	nan	nan	nan	nan	nan	nan	nan	nan	nan	nan	nan	nan	nan	nan	nan	nan	nan	nan
6.56e+03	9.64e-01	2.18e-02	9.68e-01	5.74e-01	3.76e-04	-1.64e-01	nan	nan	nan	nan	nan	nan	nan	6.90e+03	-4.14e-03	5.34e-03	3.46e-09	2.48e-09	0.00e+00	-7.75e-01	nan	nan	nan	nan	nan	nan	nan	nan	nan	nan	nan	nan	nan	nan	nan	nan	nan	nan	nan	nan	nan	nan	nan	nan	nan	nan	nan	nan	nan
6.56e+03	1.00e+00	2.07e-02	1.03e+00	5.76e-01	2.91e-01	-1.66e+00	nan	nan	nan	nan	nan	nan	nan	6.90e+03	1.23e-02	5.34e-03	3.46e-09	2.31e-09	0.00e+00	2.30e+00	nan	nan	nan	nan	nan	nan	nan	nan	nan	nan	nan	nan	nan	nan	nan	nan	nan	nan	nan	nan	nan	nan	nan	nan	nan	nan	nan	nan	nan
6.57e+03	9.29e-01	2.03e-02	9.92e-01	5.70e-01	3.78e-04	-3.12e+00	nan	nan	nan	nan	nan	nan	nan	6.91e+03	8.90e-03	5.79e-03	2.31e-09	2.14e-09	0.00e+00	1.54e+00	nan	nan	nan	nan	nan	nan	nan	nan	nan	nan	nan	nan	nan	nan	nan	nan	nan	nan	nan	nan	nan	nan	nan	nan	nan	nan	nan	nan	nan
6.57e+03	8.91e-01	2.02e-02	9.08e-01	5.59e-01	2.90e-04	-8.34e-01	nan	nan	nan	nan	nan	nan	nan	6.91e+03	4.17e-03	5.49e-03	3.46e-09	2.01e-09	0.00e+00	7.60e-01	nan	nan	nan	nan	nan	nan	nan	nan	nan	nan	nan	nan	nan	nan	nan	nan	nan	nan	nan	nan	nan	nan	nan	nan	nan	nan	nan	nan	nan
6.57e+03	8.28e-01	1.94e-02	8.07e-01	5.42e-01	1.86e-04	1.04e+00	nan	nan	nan	nan	nan	nan	nan	6.91e+03	8.35e-03	5.96e-03	2.31e-09	1.89e-09	0.00e+00	1.40e+00	nan	nan	nan	nan	nan	nan	nan	nan	nan	nan	nan	nan	nan	nan	nan	nan	nan	nan	nan	nan	nan	nan	nan	nan	nan	nan	nan	nan	nan
6.57e+03	7.28e-01	1.79e-02	7.03e-01	5.22e-01	9.96e-05	1.41e+00	nan	nan	nan	nan	nan	nan	nan	6.91e+03	-7.61e-03	6.52e-03	2.31e-09	1.75e-09	0.00e+00	-1.17e+00	nan	nan	nan	nan	nan	nan	nan	nan	nan	nan	nan	nan	nan	nan	nan	nan	nan	nan	nan	nan	nan	nan	nan	nan	nan	nan	nan	nan	nan
6.57e+03	6.10e-01	1.66e-02	6.04e-01	5.00e-01	4.46e-05	4.02e-01	nan	nan	nan	nan	nan	nan	nan	6.91e+03	-8.77e-04	5.52e-03	2.31e-09	1.65e-09	0.00e+00	-1.59e-01	nan	nan	nan	nan	nan	nan	nan	nan	nan	nan	nan	nan	nan	nan	nan	nan	nan	nan	nan	nan	nan	nan	nan	nan	nan	nan	nan	nan	nan
6.57e+03	5.54e-01	1.93e-02	5.70e-01	4.79e-01	1.69e-05	-8.17e-01	nan	nan	nan	nan	nan	nan	nan	6.91e+03	2.98e-03	6.36e-03	2.31e-09	1.55e-09	0.00e+00	4.69e-01	nan	nan	nan	nan	nan	nan	nan	nan	nan	nan	nan	nan	nan	nan	nan	nan	nan	nan	nan	nan	nan	nan	nan	nan	nan	nan	nan	nan	nan
6.57e+03	4.85e-01	1.59e-02	5.18e-01	4.57e-01	5.43e-06	-2.09e+00	nan	nan	nan	nan	nan	nan	nan	6.91e+03	-1.42e-03	5.60e-03	2.31e-09	1.43e-09	0.00e+00	-2.54e-01	nan	nan	nan	nan	nan	nan	nan	nan	nan	nan	nan	nan	nan	nan	nan	nan	nan	nan	nan	nan	nan	nan	nan	nan	nan	nan	nan	nan	nan
6.57e+03	4.94e-01	1.44e-02	4.76e-01	4.36e-01	1.46e-06	1.21e+00	nan	nan	nan	nan	nan	nan	nan	6.91e+03	6.24e-03	6.78e-03	2.31e-09	1.35e-09	0.00e+00	9.20e-01	nan	nan	nan	nan	nan	nan	nan	nan	nan	nan	nan	nan	nan	nan	nan	nan	nan	nan	nan	nan	nan	nan	nan	nan	nan	nan	nan	nan	nan
6.57e+03	4.43e-01	1.43e-02	4.42e-01	4.16e-01	3.30e-07	6.13e-02	nan	nan	nan	nan	nan	nan	nan	6.92e+03	7.35e-03	5.89e-03	1.15e-09	1.25e-09	0.00e+00	1.25e+00	nan	nan	nan	nan	nan	nan	nan	nan	nan	nan	nan	nan	nan	nan	nan	nan	nan	nan	nan	nan	nan	nan	nan	nan	nan	nan	nan	nan	nan
6.58e+03	4.10e-01	1.53e-02	4.14e-01	3.98e-01	6.24e-08	-2.27e-01	nan	nan	nan	nan	nan	nan	nan	6.92e+03	9.39e-04	5.99e-03	1.15e-09	1.17e-09	0.00e+00	1.57e-01	nan	nan	nan	nan	nan	nan	nan	nan	nan	nan	nan	nan	nan	nan	nan	nan	nan	nan	nan	nan	nan	nan	nan	nan	nan	nan	nan	nan	nan
6.58e+03	3.81e-01	1.41e-02	3.90e-01	3.80e-01	9.92e-09	-6.58e-01	nan	nan	nan	nan	nan	nan	nan	6.92e+03	-3.83e-03	5.61e-03	1.15e-09	1.09e-09	0.00e+00	-6.83e-01	nan	nan	nan	nan	nan	nan	nan	nan	nan	nan	nan	nan	nan	nan	nan	nan	nan	nan	nan	nan	nan	nan	nan	nan	nan	nan	nan	nan	nan
6.58e+03	3.78e-01	1.43e-02	3.69e-01	3.64e-01	1.32e-09	5.97e-01	nan	nan	nan	nan	nan	nan	nan	6.92e+03	-5.55e-03	4.92e-03	1.15e-09	1.01e-09	0.00e+00	-1.13e+00	nan	nan	nan	nan	nan	nan	nan	nan	nan	nan	nan	nan	nan	nan	nan	nan	nan	nan	nan	nan	nan	nan	nan	nan	nan	nan	nan	nan	nan
6.58e+03	3.58e-01	1.36e-02	3.51e-01	3.48e-01	1.48e-10	5.32e-01	nan	nan	nan	nan	nan	nan	nan	6.92e+03	-3.03e-03	5.68e-03	2.31e-09	9.49e-10	0.00e+00	-5.34e-01	nan	nan	nan	nan	nan	nan	nan	nan	nan	nan	nan	nan	nan	nan	nan	nan	nan	nan	nan	nan	nan	nan	nan	nan	nan	nan	nan	nan	nan
6.58e+03	3.48e-01	1.37e-02	3.34e-01	3.33e-01	1.39e-11	1.08e+00	nan	nan	nan	nan	nan	nan	nan	6.92e+03	-5.65e-03	5.85e-03	1.15e-09	8.91e-10	0.00e+00	-9.67e-01	nan	nan	nan	nan	nan	nan	nan	nan	nan	nan	nan	nan	nan	nan	nan	nan	nan	nan	nan	nan	nan	nan	nan	nan	nan	nan	nan	nan	nan
6.58e+03	3.08e-01	1.21e-02	3.18e-01	3.18e-01	1.09e-12	-7.92e-01	nan	nan	nan	nan	nan	nan	nan	6.92e+03	-1.26e-02	5.64e-03	1.15e-09	8.26e-10	0.00e+00	-2.24e+00	nan	nan	nan	nan	nan	nan	nan	nan	nan	nan	nan	nan	nan	nan	nan	nan	nan	nan	nan	nan	nan	nan	nan	nan	nan	nan	nan	nan	nan
6.58e+03	3.06e-01	1.19e-02	3.04e-01	3.04e-01	7.21e-14	1.85e-01	nan	nan	nan	nan	nan	nan	nan	6.92e+03	-1.06e-02	4.88e-03	1.15e-09	7.76e-10	0.00e+00	-2.16e+00	nan	nan	nan	nan	nan	nan	nan	nan	nan	nan	nan	nan	nan	nan	nan	nan	nan	nan	nan	nan	nan	nan	nan	nan	nan	nan	nan	nan	nan
6.58e+03	3.20e-01	1.20e-02	2.90e-01	2.90e-01	3.99e-15	2.51e+00	nan	nan	nan	nan	nan	nan	nan	6.93e+03	-3.25e-04	5.32e-03	1.15e-09	7.29e-10	0.00e+00	-6.11e-02	nan	nan	nan	nan	nan	nan	nan	nan	nan	nan	nan	nan	nan	nan	nan	nan	nan	nan	nan	nan	nan	nan	nan	nan	nan	nan	nan	nan	nan
6.58e+03	2.72e-01	1.13e-02	2.78e-01	2.77e-01	1.86e-16	-4.57e-01	nan	nan	nan	nan	nan	nan	nan	6.93e+03	6.51e-04	5.90e-03	1.15e-09	6.76e-10	0.00e+00	1.10e-01	nan	nan	nan	nan	nan	nan	nan	nan	nan	nan	nan	nan	nan	nan	nan	nan	nan	nan	nan	nan	nan	nan	nan	nan	nan	nan	nan	nan	nan
6.58e+03	2.85e-01	1.28e-02	2.65e-01	2.65e-01	7.24e-18	1.56e+00	nan	nan	nan	nan	nan	nan	nan	6.93e+03	-5.09e-03	5.69e-03	0.00e+00	6.35e-10	0.00e+00	-8.95e-01	nan	nan	nan	nan	nan	nan	nan	nan	nan	nan	nan	nan	nan	nan	nan	nan	nan	nan	nan	nan	nan	nan	nan	nan	nan	nan	nan	nan	nan
6.59e+03	2.59e-01	1.14e-02	2.53e-01	2.54e-01	2.37e-19	4.87e-01	nan	nan	nan	nan	nan	nan	nan	6.93e+03	2.47e-03	5.67e-03	1.15e-09	5.88e-10	0.00e+00	4.35e-01	nan	nan	nan	nan	nan	nan	nan	nan	nan	nan	nan	nan	nan	nan	nan	nan	nan	nan	nan	nan	nan	nan	nan	nan	nan	nan	nan	nan	nan
6.59e+03	2.60e-01	1.30e-02	2.42e-01	2.42e-01	6.51e-21	1.37e+00	nan	nan	nan	nan	nan	nan	nan	6.93e+03	1.02e-02	5.10e-03	1.15e-09	5.45e-10	0.00e+00	2.00e+00	nan	nan	nan	nan	nan	nan	nan	nan	nan	nan	nan	nan	nan	nan	nan	nan	nan	nan	nan	nan	nan	nan	nan	nan	nan	nan	nan	nan	nan
6.59e+03	2.19e-01	1.23e-02	2.31e-01	2.31e-01	1.50e-22	-9.84e-01	nan	nan	nan	nan	nan	nan	nan	6.93e+03	2.82e-03	5.06e-03	1.15e-09	5.12e-10	0.00e+00	5.56e-01	nan	nan	nan	nan	nan	nan	nan	nan	nan	nan	nan	nan	nan	nan	nan	nan	nan	nan	nan	nan	nan	nan	nan	nan	nan	nan	nan	nan	nan
6.59e+03	2.12e-01	1.40e-02	2.21e-01	2.21e-01	2.91e-24	-6.23e-01	nan	nan	nan	nan	nan	nan	nan	6.93e+03	1.64e-03	5.59e-03	1.15e-09	4.81e-10	0.00e+00	2.93e-01	nan	nan	nan	nan	nan	nan	nan	nan	nan	nan	nan	nan	nan	nan	nan	nan	nan	nan	nan	nan	nan	nan	nan	nan	nan	nan	nan	nan	nan
6.59e+03	2.22e-01	1.17e-02	2.11e-01	2.11e-01	4.72e-26	9.88e-01	nan	nan	nan	nan	nan	nan	nan	6.93e+03	-1.76e-03	5.05e-03	1.15e-09	4.46e-10	0.00e+00	-3.49e-01	nan	nan	nan	nan	nan	nan	nan	nan	nan	nan	nan	nan	nan	nan	nan	nan	nan	nan	nan	nan	nan	nan	nan	nan	nan	nan	nan	nan	nan
6.59e+03	1.85e-01	1.05e-02	2.01e-01	2.01e-01	6.43e-28	-1.53e+00	nan	nan	nan	nan	nan	nan	nan	6.93e+03	3.19e-03	5.66e-03	1.15e-09	4.18e-10	0.00e+00	5.64e-01	nan	nan	nan	nan	nan	nan	nan	nan	nan	nan	nan	nan	nan	nan	nan	nan	nan	nan	nan	nan	nan	nan	nan	nan	nan	nan	nan	nan	nan
6.59e+03	1.96e-01	1.15e-02	1.92e-01	1.92e-01	7.36e-30	3.40e-01	nan	nan	nan	nan	nan	nan	nan	6.94e+03	-8.70e-03	5.68e-03	0.00e+00	3.88e-10	0.00e+00	-1.53e+00	nan	nan	nan	nan	nan	nan	nan	nan	nan	nan	nan	nan	nan	nan	nan	nan	nan	nan	nan	nan	nan	nan	nan	nan	nan	nan	nan	nan	nan
6.59e+03	1.75e-01	1.02e-02	1.84e-01	1.83e-01	7.06e-32	-8.26e-01	nan	nan	nan	nan	nan	nan	nan	6.94e+03	-1.48e-02	5.43e-03	0.00e+00	3.64e-10	0.00e+00	-2.72e+00	nan	nan	nan	nan	nan	nan	nan	nan	nan	nan	nan	nan	nan	nan	nan	nan	nan	nan	nan	nan	nan	nan	nan	nan	nan	nan	nan	nan	nan
6.59e+03	1.87e-01	1.03e-02	1.75e-01	1.75e-01	5.68e-34	1.18e+00	nan	nan	nan	nan	nan	nan	nan	6.94e+03	2.20e-03	5.43e-03	1.15e-09	3.42e-10	0.00e+00	4.05e-01	nan	nan	nan	nan	nan	nan	nan	nan	nan	nan	nan	nan	nan	nan	nan	nan	nan	nan	nan	nan	nan	nan	nan	nan	nan	nan	nan	nan	nan
6.60e+03	1.75e-01	9.59e-03	1.67e-01	1.67e-01	3.84e-36	8.38e-01	nan	nan	nan	nan	nan	nan	nan	6.94e+03	-6.73e-03	6.23e-03	1.15e-09	3.21e-10	0.00e+00	-1.08e+00	nan	nan	nan	nan	nan	nan	nan	nan	nan	nan	nan	nan	nan	nan	nan	nan	nan	nan	nan	nan	nan	nan	nan	nan	nan	nan	nan	nan	nan
6.60e+03	1.47e-01	9.56e-03	1.60e-01	1.60e-01	2.17e-38	-1.37e+00	nan	nan	nan	nan	nan	nan	nan	6.94e+03	-3.57e-04	5.93e-03	0.00e+00	2.97e-10	0.00e+00	-6.01e-02	nan	nan	nan	nan	nan	nan	nan	nan	nan	nan	nan	nan	nan	nan	nan	nan	nan	nan	nan	nan	nan	nan	nan	nan	nan	nan	nan	nan	nan
6.60e+03	1.56e-01	1.02e-02	1.53e-01	1.52e-01	1.03e-40	3.57e-01	nan	nan	nan	nan	nan	nan	nan	6.94e+03	1.09e-02	6.64e-03	0.00e+00	2.79e-10	0.00e+00	1.64e+00	nan	nan	nan	nan	nan	nan	nan	nan	nan	nan	nan	nan	nan	nan	nan	nan	nan	nan	nan	nan	nan	nan	nan	nan	nan	nan	nan	nan	nan
6.60e+03	1.46e-01	9.33e-03	1.46e-01	1.46e-01	4.12e-43	1.07e-02	nan	nan	nan	nan	nan	nan	nan	6.94e+03	4.05e-03	5.67e-03	1.15e-09	2.59e-10	0.00e+00	7.15e-01	nan	nan	nan	nan	nan	nan	nan	nan	nan	nan	nan	nan	nan	nan	nan	nan	nan	nan	nan	nan	nan	nan	nan	nan	nan	nan	nan	nan	nan
6.60e+03	1.28e-01	9.21e-03	1.39e-01	1.39e-01	1.40e-45	-1.23e+00	nan	nan	nan	nan	nan	nan	nan	6.94e+03	1.02e-02	5.53e-03	0.00e+00	2.43e-10	0.00e+00	1.84e+00	nan	nan	nan	nan	nan	nan	nan	nan	nan	nan	nan	nan	nan	nan	nan	nan	nan	nan	nan	nan	nan	nan	nan	nan	nan	nan	nan	nan	nan
6.60e+03	1.64e-01	9.37e-03	1.33e-01	1.33e-01	0.00e+00	3.36e+00	nan	nan	nan	nan	nan	nan	nan	6.95e+03	-1.07e-03	5.90e-03	1.15e-09	2.25e-10	0.00e+00	-1.81e-01	nan	nan	nan	nan	nan	nan	nan	nan	nan	nan	nan	nan	nan	nan	nan	nan	nan	nan	nan	nan	nan	nan	nan	nan	nan	nan	nan	nan	nan
6.60e+03	1.18e-01	8.75e-03	1.27e-01	1.27e-01	0.00e+00	-1.05e+00	nan	nan	nan	nan	nan	nan	nan	6.95e+03	7.23e-03	4.90e-03	0.00e+00	2.11e-10	0.00e+00	1.47e+00	nan	nan	nan	nan	nan	nan	nan	nan	nan	nan	nan	nan	nan	nan	nan	nan	nan	nan	nan	nan	nan	nan	nan	nan	nan	nan	nan	nan	nan
6.60e+03	9.18e-02	9.04e-03	1.21e-01	1.21e-01	0.00e+00	-3.24e+00	nan	nan	nan	nan	nan	nan	nan	6.95e+03	1.01e-02	5.81e-03	0.00e+00	1.95e-10	0.00e+00	1.73e+00	nan	nan	nan	nan	nan	nan	nan	nan	nan	nan	nan	nan	nan	nan	nan	nan	nan	nan	nan	nan	nan	nan	nan	nan	nan	nan	nan	nan	nan
6.60e+03	1.14e-01	8.51e-03	1.15e-01	1.16e-01	0.00e+00	-1.82e-01	nan	nan	nan	nan	nan	nan	nan	6.95e+03	1.58e-03	4.90e-03	0.00e+00	1.84e-10	0.00e+00	3.22e-01	nan	nan	nan	nan	nan	nan	nan	nan	nan	nan	nan	nan	nan	nan	nan	nan	nan	nan	nan	nan	nan	nan	nan	nan	nan	nan	nan	nan	nan
6.60e+03	1.13e-01	8.64e-03	1.10e-01	1.10e-01	0.00e+00	2.65e-01	nan	nan	nan	nan	nan	nan	nan	6.95e+03	1.02e-02	5.40e-03	0.00e+00	1.72e-10	0.00e+00	1.89e+00	nan	nan	nan	nan	nan	nan	nan	nan	nan	nan	nan	nan	nan	nan	nan	nan	nan	nan	nan	nan	nan	nan	nan	nan	nan	nan	nan	nan	nan
6.61e+03	1.19e-01	9.42e-03	1.06e-01	1.05e-01	0.00e+00	1.40e+00	nan	nan	nan	nan	nan	nan	nan	6.95e+03	7.58e-03	5.27e-03	0.00e+00	1.62e-10	0.00e+00	1.44e+00	nan	nan	nan	nan	nan	nan	nan	nan	nan	nan	nan	nan	nan	nan	nan	nan	nan	nan	nan	nan	nan	nan	nan	nan	nan	nan	nan	nan	nan
6.61e+03	9.60e-02	7.89e-03	1.01e-01	1.01e-01	0.00e+00	-6.07e-01	nan	nan	nan	nan	nan	nan	nan	6.95e+03	8.01e-03	5.51e-03	0.00e+00	1.50e-10	0.00e+00	1.45e+00	nan	nan	nan	nan	nan	nan	nan	nan	nan	nan	nan	nan	nan	nan	nan	nan	nan	nan	nan	nan	nan	nan	nan	nan	nan	nan	nan	nan	nan
6.61e+03	7.28e-02	8.56e-03	9.62e-02	9.62e-02	0.00e+00	-2.74e+00	nan	nan	nan	nan	nan	nan	nan	6.95e+03	9.40e-03	5.38e-03	0.00e+00	1.41e-10	0.00e+00	1.75e+00	nan	nan	nan	nan	nan	nan	nan	nan	nan	nan	nan	nan	nan	nan	nan	nan	nan	nan	nan	nan	nan	nan	nan	nan	nan	nan	nan	nan	nan
6.61e+03	1.02e-01	8.60e-03	9.18e-02	9.19e-02	0.00e+00	1.18e+00	nan	nan	nan	nan	nan	nan	nan	6.96e+03	6.01e-04	5.55e-03	1.15e-09	1.30e-10	0.00e+00	1.08e-01	nan	nan	nan	nan	nan	nan	nan	nan	nan	nan	nan	nan	nan	nan	nan	nan	nan	nan	nan	nan	nan	nan	nan	nan	nan	nan	nan	nan	nan
6.61e+03	8.66e-02	8.10e-03	8.77e-02	8.79e-02	0.00e+00	-1.37e-01	nan	nan	nan	nan	nan	nan	nan	6.96e+03	2.22e-03	5.16e-03	1.15e-09	1.22e-10	0.00e+00	4.31e-01	nan	nan	nan	nan	nan	nan	nan	nan	nan	nan	nan	nan	nan	nan	nan	nan	nan	nan	nan	nan	nan	nan	nan	nan	nan	nan	nan	nan	nan
6.61e+03	9.70e-02	9.29e-03	8.38e-02	8.40e-02	0.00e+00	1.43e+00	nan	nan	nan	nan	nan	nan	nan	6.96e+03	9.57e-03	5.84e-03	1.15e-09	1.13e-10	0.00e+00	1.64e+00	nan	nan	nan	nan	nan	nan	nan	nan	nan	nan	nan	nan	nan	nan	nan	nan	nan	nan	nan	nan	nan	nan	nan	nan	nan	nan	nan	nan	nan
6.61e+03	6.80e-02	7.64e-03	8.00e-02	8.03e-02	0.00e+00	-1.56e+00	nan	nan	nan	nan	nan	nan	nan	6.96e+03	-6.06e-03	5.65e-03	1.15e-09	1.06e-10	0.00e+00	-1.07e+00	nan	nan	nan	nan	nan	nan	nan	nan	nan	nan	nan	nan	nan	nan	nan	nan	nan	nan	nan	nan	nan	nan	nan	nan	nan	nan	nan	nan	nan
6.61e+03	8.39e-02	8.27e-03	7.64e-02	7.67e-02	0.00e+00	9.06e-01	nan	nan	nan	nan	nan	nan	nan	6.96e+03	-3.55e-03	6.10e-03	0.00e+00	9.98e-11	0.00e+00	-5.82e-01	nan	nan	nan	nan	nan	nan	nan	nan	nan	nan	nan	nan	nan	nan	nan	nan	nan	nan	nan	nan	nan	nan	nan	nan	nan	nan	nan	nan	nan
6.61e+03	6.40e-02	7.87e-03	7.30e-02	7.33e-02	0.00e+00	-1.14e+00	nan	nan	nan	nan	nan	nan	nan	6.96e+03	-5.77e-03	6.02e-03	0.00e+00	9.22e-11	0.00e+00	-9.58e-01	nan	nan	nan	nan	nan	nan	nan	nan	nan	nan	nan	nan	nan	nan	nan	nan	nan	nan	nan	nan	nan	nan	nan	nan	nan	nan	nan	nan	nan
6.62e+03	5.79e-02	7.99e-03	6.97e-02	7.01e-02	0.00e+00	-1.48e+00	nan	nan	nan	nan	nan	nan	nan	6.96e+03	6.95e-03	5.61e-03	0.00e+00	8.66e-11	0.00e+00	1.24e+00	nan	nan	nan	nan	nan	nan	nan	nan	nan	nan	nan	nan	nan	nan	nan	nan	nan	nan	nan	nan	nan	nan	nan	nan	nan	nan	nan	nan	nan
6.62e+03	8.39e-02	7.72e-03	6.65e-02	6.70e-02	0.00e+00	2.26e+00	nan	nan	nan	nan	nan	nan	nan	6.96e+03	-1.09e-02	6.22e-03	0.00e+00	8.14e-11	0.00e+00	-1.75e+00	nan	nan	nan	nan	nan	nan	nan	nan	nan	nan	nan	nan	nan	nan	nan	nan	nan	nan	nan	nan	nan	nan	nan	nan	nan	nan	nan	nan	nan
6.62e+03	5.58e-02	7.48e-03	6.36e-02	6.40e-02	0.00e+00	-1.04e+00	nan	nan	nan	nan	nan	nan	nan	6.97e+03	-1.86e-02	5.30e-03	0.00e+00	7.65e-11	0.00e+00	-3.51e+00	nan	nan	nan	nan	nan	nan	nan	nan	nan	nan	nan	nan	nan	nan	nan	nan	nan	nan	nan	nan	nan	nan	nan	nan	nan	nan	nan	nan	nan
6.62e+03	6.48e-02	6.76e-03	6.08e-02	6.11e-02	0.00e+00	5.97e-01	nan	nan	nan	nan	nan	nan	nan	6.97e+03	-1.12e-02	5.06e-03	0.00e+00	7.06e-11	0.00e+00	-2.21e+00	nan	nan	nan	nan	nan	nan	nan	nan	nan	nan	nan	nan	nan	nan	nan	nan	nan	nan	nan	nan	nan	nan	nan	nan	nan	nan	nan	nan	nan
6.62e+03	6.05e-02	9.36e-03	5.81e-02	5.84e-02	0.00e+00	2.55e-01	nan	nan	nan	nan	nan	nan	nan	6.97e+03	-3.94e-03	5.13e-03	0.00e+00	6.64e-11	0.00e+00	-7.67e-01	nan	nan	nan	nan	nan	nan	nan	nan	nan	nan	nan	nan	nan	nan	nan	nan	nan	nan	nan	nan	nan	nan	nan	nan	nan	nan	nan	nan	nan
6.62e+03	5.64e-02	8.23e-03	5.55e-02	5.58e-02	0.00e+00	1.12e-01	nan	nan	nan	nan	nan	nan	nan	6.97e+03	5.17e-03	5.42e-03	0.00e+00	6.24e-11	0.00e+00	9.54e-01	nan	nan	nan	nan	nan	nan	nan	nan	nan	nan	nan	nan	nan	nan	nan	nan	nan	nan	nan	nan	nan	nan	nan	nan	nan	nan	nan	nan	nan
6.62e+03	4.04e-02	8.98e-03	5.30e-02	5.33e-02	0.00e+00	-1.41e+00	nan	nan	nan	nan	nan	nan	nan	6.97e+03	9.78e-03	5.36e-03	0.00e+00	5.76e-11	0.00e+00	1.82e+00	nan	nan	nan	nan	nan	nan	nan	nan	nan	nan	nan	nan	nan	nan	nan	nan	nan	nan	nan	nan	nan	nan	nan	nan	nan	nan	nan	nan	nan
6.62e+03	4.60e-02	7.86e-03	5.07e-02	5.09e-02	0.00e+00	-5.99e-01	nan	nan	nan	nan	nan	nan	nan	6.97e+03	1.07e-02	5.12e-03	0.00e+00	5.32e-11	0.00e+00	2.08e+00	nan	nan	nan	nan	nan	nan	nan	nan	nan	nan	nan	nan	nan	nan	nan	nan	nan	nan	nan	nan	nan	nan	nan	nan	nan	nan	nan	nan	nan
6.62e+03	4.65e-02	8.28e-03	4.84e-02	4.86e-02	0.00e+00	-2.35e-01	nan	nan	nan	nan	nan	nan	nan	6.97e+03	3.81e-03	5.15e-03	0.00e+00	5.00e-11	0.00e+00	7.40e-01	nan	nan	nan	nan	nan	nan	nan	nan	nan	nan	nan	nan	nan	nan	nan	nan	nan	nan	nan	nan	nan	nan	nan	nan	nan	nan	nan	nan	nan
6.62e+03	5.31e-02	8.58e-03	4.62e-02	4.65e-02	0.00e+00	8.03e-01	nan	nan	nan	nan	nan	nan	nan	6.97e+03	7.86e-03	5.58e-03	1.15e-09	4.69e-11	0.00e+00	1.41e+00	nan	nan	nan	nan	nan	nan	nan	nan	nan	nan	nan	nan	nan	nan	nan	nan	nan	nan	nan	nan	nan	nan	nan	nan	nan	nan	nan	nan	nan
6.63e+03	3.89e-02	7.18e-03	4.41e-02	4.44e-02	0.00e+00	-7.31e-01	nan	nan	nan	nan	nan	nan	nan	6.98e+03	-8.35e-03	5.47e-03	0.00e+00	4.33e-11	0.00e+00	-1.53e+00	nan	nan	nan	nan	nan	nan	nan	nan	nan	nan	nan	nan	nan	nan	nan	nan	nan	nan	nan	nan	nan	nan	nan	nan	nan	nan	nan	nan	nan
6.63e+03	4.69e-02	6.06e-03	4.22e-02	4.24e-02	0.00e+00	7.89e-01	nan	nan	nan	nan	nan	nan	nan	6.98e+03	-4.52e-03	5.32e-03	0.00e+00	4.07e-11	0.00e+00	-8.49e-01	nan	nan	nan	nan	nan	nan	nan	nan	nan	nan	nan	nan	nan	nan	nan	nan	nan	nan	nan	nan	nan	nan	nan	nan	nan	nan	nan	nan	nan
6.63e+03	3.15e-02	8.43e-03	4.03e-02	4.05e-02	0.00e+00	-1.04e+00	nan	nan	nan	nan	nan	nan	nan	6.98e+03	7.46e-03	5.44e-03	0.00e+00	3.82e-11	0.00e+00	1.37e+00	nan	nan	nan	nan	nan	nan	nan	nan	nan	nan	nan	nan	nan	nan	nan	nan	nan	nan	nan	nan	nan	nan	nan	nan	nan	nan	nan	nan	nan
6.63e+03	2.52e-02	6.83e-03	3.85e-02	3.86e-02	0.00e+00	-1.95e+00	nan	nan	nan	nan	nan	nan	nan	6.98e+03	1.41e-02	5.39e-03	0.00e+00	3.59e-11	0.00e+00	2.62e+00	nan	nan	nan	nan	nan	nan	nan	nan	nan	nan	nan	nan	nan	nan	nan	nan	nan	nan	nan	nan	nan	nan	nan	nan	nan	nan	nan	nan	nan
6.63e+03	3.96e-02	7.12e-03	3.68e-02	3.69e-02	0.00e+00	3.93e-01	nan	nan	nan	nan	nan	nan	nan	6.98e+03	2.25e-02	5.26e-03	0.00e+00	3.31e-11	0.00e+00	4.28e+00	nan	nan	nan	nan	nan	nan	nan	nan	nan	nan	nan	nan	nan	nan	nan	nan	nan	nan	nan	nan	nan	nan	nan	nan	nan	nan	nan	nan	nan
6.63e+03	3.78e-02	7.29e-03	3.51e-02	3.53e-02	0.00e+00	3.61e-01	nan	nan	nan	nan	nan	nan	nan	6.98e+03	-1.29e-03	6.17e-03	0.00e+00	3.11e-11	0.00e+00	-2.10e-01	nan	nan	nan	nan	nan	nan	nan	nan	nan	nan	nan	nan	nan	nan	nan	nan	nan	nan	nan	nan	nan	nan	nan	nan	nan	nan	nan	nan	nan
6.63e+03	4.10e-02	7.38e-03	3.36e-02	3.37e-02	0.00e+00	1.00e+00	nan	nan	nan	nan	nan	nan	nan	6.98e+03	-2.60e-03	5.74e-03	0.00e+00	2.93e-11	0.00e+00	-4.53e-01	nan	nan	nan	nan	nan	nan	nan	nan	nan	nan	nan	nan	nan	nan	nan	nan	nan	nan	nan	nan	nan	nan	nan	nan	nan	nan	nan	nan	nan
6.63e+03	2.31e-02	8.39e-03	3.21e-02	3.22e-02	0.00e+00	-1.07e+00	nan	nan	nan	nan	nan	nan	nan	6.98e+03	-9.06e-03	5.51e-03	0.00e+00	2.70e-11	0.00e+00	-1.64e+00	nan	nan	nan	nan	nan	nan	nan	nan	nan	nan	nan	nan	nan	nan	nan	nan	nan	nan	nan	nan	nan	nan	nan	nan	nan	nan	nan	nan	nan
6.63e+03	5.69e-02	8.35e-03	3.06e-02	3.07e-02	0.00e+00	3.15e+00	nan	nan	nan	nan	nan	nan	nan	6.99e+03	5.54e-03	5.58e-03	0.00e+00	2.53e-11	0.00e+00	9.94e-01	nan	nan	nan	nan	nan	nan	nan	nan	nan	nan	nan	nan	nan	nan	nan	nan	nan	nan	nan	nan	nan	nan	nan	nan	nan	nan	nan	nan	nan
6.64e+03	3.17e-02	7.60e-03	2.93e-02	2.93e-02	0.00e+00	3.15e-01	nan	nan	nan	nan	nan	nan	nan	6.99e+03	1.26e-02	5.58e-03	0.00e+00	2.34e-11	0.00e+00	2.25e+00	nan	nan	nan	nan	nan	nan	nan	nan	nan	nan	nan	nan	nan	nan	nan	nan	nan	nan	nan	nan	nan	nan	nan	nan	nan	nan	nan	nan	nan
6.64e+03	3.20e-02	6.92e-03	2.80e-02	2.80e-02	0.00e+00	5.90e-01	nan	nan	nan	nan	nan	nan	nan	6.99e+03	-6.64e-03	5.85e-03	0.00e+00	2.20e-11	0.00e+00	-1.13e+00	nan	nan	nan	nan	nan	nan	nan	nan	nan	nan	nan	nan	nan	nan	nan	nan	nan	nan	nan	nan	nan	nan	nan	nan	nan	nan	nan	nan	nan
6.64e+03	3.74e-02	6.62e-03	2.67e-02	2.68e-02	0.00e+00	1.61e+00	nan	nan	nan	nan	nan	nan	nan	6.99e+03	7.71e-03	5.55e-03	0.00e+00	2.06e-11	0.00e+00	1.39e+00	nan	nan	nan	nan	nan	nan	nan	nan	nan	nan	nan	nan	nan	nan	nan	nan	nan	nan	nan	nan	nan	nan	nan	nan	nan	nan	nan	nan	nan
6.64e+03	2.70e-02	6.23e-03	2.55e-02	2.55e-02	0.00e+00	2.36e-01	nan	nan	nan	nan	nan	nan	nan	6.99e+03	-1.64e-03	5.37e-03	0.00e+00	1.90e-11	0.00e+00	-3.05e-01	nan	nan	nan	nan	nan	nan	nan	nan	nan	nan	nan	nan	nan	nan	nan	nan	nan	nan	nan	nan	nan	nan	nan	nan	nan	nan	nan	nan	nan
6.64e+03	1.55e-02	5.32e-03	2.44e-02	2.44e-02	0.00e+00	-1.67e+00	nan	nan	nan	nan	nan	nan	nan	6.99e+03	-1.13e-02	5.09e-03	0.00e+00	1.79e-11	0.00e+00	-2.21e+00	nan	nan	nan	nan	nan	nan	nan	nan	nan	nan	nan	nan	nan	nan	nan	nan	nan	nan	nan	nan	nan	nan	nan	nan	nan	nan	nan	nan	nan
6.64e+03	2.12e-02	5.92e-03	2.33e-02	2.33e-02	0.00e+00	-3.59e-01	nan	nan	nan	nan	nan	nan	nan	6.99e+03	-7.05e-04	6.20e-03	0.00e+00	1.68e-11	0.00e+00	-1.14e-01	nan	nan	nan	nan	nan	nan	nan	nan	nan	nan	nan	nan	nan	nan	nan	nan	nan	nan	nan	nan	nan	nan	nan	nan	nan	nan	nan	nan	nan
6.64e+03	1.81e-02	7.43e-03	2.23e-02	2.23e-02	0.00e+00	-5.66e-01	nan	nan	nan	nan	nan	nan	nan	6.99e+03	1.24e-02	6.07e-03	0.00e+00	1.58e-11	0.00e+00	2.05e+00	nan	nan	nan	nan	nan	nan	nan	nan	nan	nan	nan	nan	nan	nan	nan	nan	nan	nan	nan	nan	nan	nan	nan	nan	nan	nan	nan	nan	nan
6.64e+03	2.68e-02	5.99e-03	2.13e-02	2.12e-02	0.00e+00	9.12e-01	nan	nan	nan	nan	nan	nan	nan	7.00e+03	-7.50e-03	5.77e-03	0.00e+00	1.45e-11	0.00e+00	-1.30e+00	nan	nan	nan	nan	nan	nan	nan	nan	nan	nan	nan	nan	nan	nan	nan	nan	nan	nan	nan	nan	nan	nan	nan	nan	nan	nan	nan	nan	nan
6.64e+03	2.11e-02	5.95e-03	2.04e-02	2.03e-02	0.00e+00	1.20e-01	nan	nan	nan	nan	nan	nan	nan	7.00e+03	-4.98e-03	6.11e-03	0.00e+00	1.36e-11	0.00e+00	-8.15e-01	nan	nan	nan	nan	nan	nan	nan	nan	nan	nan	nan	nan	nan	nan	nan	nan	nan	nan	nan	nan	nan	nan	nan	nan	nan	nan	nan	nan	nan
6.64e+03	1.21e-02	9.12e-03	1.94e-02	1.94e-02	0.00e+00	-8.02e-01	nan	nan	nan	nan	nan	nan	nan	7.00e+03	3.51e-04	5.08e-03	0.00e+00	1.28e-11	0.00e+00	6.90e-02	nan	nan	nan	nan	nan	nan	nan	nan	nan	nan	nan	nan	nan	nan	nan	nan	nan	nan	nan	nan	nan	nan	nan	nan	nan	nan	nan	nan	nan
6.65e+03	2.67e-02	6.52e-03	1.86e-02	1.85e-02	0.00e+00	1.25e+00	nan	nan	nan	nan	nan	nan	nan	7.00e+03	-1.49e-02	5.13e-03	0.00e+00	1.20e-11	0.00e+00	-2.92e+00	nan	nan	nan	nan	nan	nan	nan	nan	nan	nan	nan	nan	nan	nan	nan	nan	nan	nan	nan	nan	nan	nan	nan	nan	nan	nan	nan	nan	nan
6.65e+03	1.48e-02	5.89e-03	1.78e-02	1.77e-02	0.00e+00	-5.09e-01	nan	nan	nan	nan	nan	nan	nan	nan	nan	nan	nan	nan	nan	nan	nan	nan	nan	nan	nan	nan	nan	nan	nan	nan	nan	nan	nan	nan	nan	nan	nan	nan	nan	nan	nan	nan	nan	nan	nan	nan	nan	nan	nan
6.65e+03	2.24e-02	5.59e-03	1.69e-02	1.69e-02	0.00e+00	9.69e-01	nan	nan	nan	nan	nan	nan	nan	nan	nan	nan	nan	nan	nan	nan	nan	nan	nan	nan	nan	nan	nan	nan	nan	nan	nan	nan	nan	nan	nan	nan	nan	nan	nan	nan	nan	nan	nan	nan	nan	nan	nan	nan	nan
6.65e+03	-2.20e-03	4.79e-03	1.62e-02	1.61e-02	0.00e+00	-3.83e+00	nan	nan	nan	nan	nan	nan	nan	nan	nan	nan	nan	nan	nan	nan	nan	nan	nan	nan	nan	nan	nan	nan	nan	nan	nan	nan	nan	nan	nan	nan	nan	nan	nan	nan	nan	nan	nan	nan	nan	nan	nan	nan	nan
6.65e+03	1.34e-02	5.20e-03	1.54e-02	1.54e-02	0.00e+00	-3.92e-01	nan	nan	nan	nan	nan	nan	nan	nan	nan	nan	nan	nan	nan	nan	nan	nan	nan	nan	nan	nan	nan	nan	nan	nan	nan	nan	nan	nan	nan	nan	nan	nan	nan	nan	nan	nan	nan	nan	nan	nan	nan	nan	nan
6.65e+03	7.83e-03	7.06e-03	1.47e-02	1.47e-02	0.00e+00	-9.72e-01	nan	nan	nan	nan	nan	nan	nan	nan	nan	nan	nan	nan	nan	nan	nan	nan	nan	nan	nan	nan	nan	nan	nan	nan	nan	nan	nan	nan	nan	nan	nan	nan	nan	nan	nan	nan	nan	nan	nan	nan	nan	nan	nan
6.65e+03	3.76e-03	6.34e-03	1.41e-02	1.41e-02	0.00e+00	-1.62e+00	nan	nan	nan	nan	nan	nan	nan	nan	nan	nan	nan	nan	nan	nan	nan	nan	nan	nan	nan	nan	nan	nan	nan	nan	nan	nan	nan	nan	nan	nan	nan	nan	nan	nan	nan	nan	nan	nan	nan	nan	nan	nan	nan
6.65e+03	1.63e-03	6.07e-03	1.34e-02	1.34e-02	0.00e+00	-1.95e+00	nan	nan	nan	nan	nan	nan	nan	nan	nan	nan	nan	nan	nan	nan	nan	nan	nan	nan	nan	nan	nan	nan	nan	nan	nan	nan	nan	nan	nan	nan	nan	nan	nan	nan	nan	nan	nan	nan	nan	nan	nan	nan	nan
6.65e+03	6.69e-03	5.90e-03	1.29e-02	1.28e-02	0.00e+00	-1.04e+00	nan	nan	nan	nan	nan	nan	nan	nan	nan	nan	nan	nan	nan	nan	nan	nan	nan	nan	nan	nan	nan	nan	nan	nan	nan	nan	nan	nan	nan	nan	nan	nan	nan	nan	nan	nan	nan	nan	nan	nan	nan	nan	nan
[truncated: 41 more columns]
