# Supplementary material for: Little red dots as young supermassive black holes in dense ionized cocoons
Source: Nature. 2026 Jan 14;649(8097):574–9. doi: 10.1038/s41586-025-09900-4 (PMC12804088; doi:10.1038/s41586-025-09900-4)
Supplement: Supplementary file 4 — Source Data Fig. 4 [file 41586_2025_9900_MOESM4_ESM.csv]

Object	logM_gal	logM_BH_gauss	logM_BH_fiducial	logM_BH_stdev_lower	logM_BH_stdev_upper	x_axis_Maiolino24	y_axis_Maiolino24	y_axis_Maiolino24_stdev_upper	y_axis_Maiolino24_stdev_lower	x_axis_ReinesVolonteri15	y_axis_ReinesVolonteri15	y_axis_ReinesVolonteri15_stdev_upper	y_axis_ReinesVolonteri15_stdev_lower
A	10.90	8.84	6.40	0.20	1.00	8.88	5.65	0.31	0.31	7.00	3.25	3.76	2.73
B	10.20	8.52	7.88	0.07	0.06	8.88	7.50	0.31	0.31	7.05	3.30	3.81	2.79
C	9.59	7.46	6.09	0.06	0.05	8.45	7.25	0.31	0.31	7.10	3.36	3.85	2.85
D	10.30	8.97	7.58	0.14	0.11	8.34	7.36	0.32	0.31	7.15	3.41	3.90	2.91
E	10.62	8.49	6.41	0.62	1.11	8.38	6.82	0.38	0.33	7.20	3.46	3.95	2.97
F	nan	7.87	5.86	0.56	0.26	7.79	7.13	0.31	0.31	7.25	3.52	4.00	3.03
G	10.61	7.51	7.50	0.06	0.05	8.06	7.30	0.31	0.31	7.30	3.57	4.04	3.09
H	10.09	7.75	6.58	0.16	0.14	9.78	6.18	0.30	0.30	7.35	3.62	4.09	3.14
I	9.57	7.41	5.63	0.62	2.51	9.78	7.71	0.30	0.30	7.40	3.67	4.14	3.20
J	8.92	7.75	5.63	0.31	0.18	7.87	6.86	0.35	0.34	7.45	3.73	4.19	3.26
K	9.50	7.54	5.91	0.24	0.22	8.11	7.22	0.31	0.31	7.51	3.78	4.23	3.32
L	9.44	7.81	6.68	0.20	0.26	8.12	6.56	0.32	0.31	7.56	3.83	4.28	3.38
L	9.44	7.81	5.43	0.62	3.56	10.18	6.29	0.33	0.32	7.61	3.89	4.33	3.44
S	8.95	nan	nan	nan	nan	10.18	7.69	0.32	0.31	7.66	3.94	4.38	3.50
	nan	nan	nan	nan	nan	10.66	7.90	0.30	0.30	7.71	3.99	4.43	3.55
	nan	nan	nan	nan	nan	8.90	6.20	0.30	0.30	7.76	4.05	4.47	3.61
	nan	nan	nan	nan	nan	nan	nan	nan	nan	7.81	4.10	4.52	3.67
	nan	nan	nan	nan	nan	nan	nan	nan	nan	7.86	4.15	4.57	3.73
	nan	nan	nan	nan	nan	nan	nan	nan	nan	7.91	4.20	4.62	3.79
	nan	nan	nan	nan	nan	nan	nan	nan	nan	7.96	4.26	4.66	3.85
	nan	nan	nan	nan	nan	nan	nan	nan	nan	8.01	4.31	4.71	3.91
	nan	nan	nan	nan	nan	nan	nan	nan	nan	8.06	4.36	4.76	3.96
	nan	nan	nan	nan	nan	nan	nan	nan	nan	8.11	4.42	4.81	4.02
	nan	nan	nan	nan	nan	nan	nan	nan	nan	8.16	4.47	4.85	4.08
	nan	nan	nan	nan	nan	nan	nan	nan	nan	8.21	4.52	4.90	4.14
	nan	nan	nan	nan	nan	nan	nan	nan	nan	8.26	4.58	4.95	4.20
	nan	nan	nan	nan	nan	nan	nan	nan	nan	8.31	4.63	5.00	4.26
	nan	nan	nan	nan	nan	nan	nan	nan	nan	8.36	4.68	5.04	4.32
	nan	nan	nan	nan	nan	nan	nan	nan	nan	8.41	4.73	5.09	4.37
	nan	nan	nan	nan	nan	nan	nan	nan	nan	8.46	4.79	5.14	4.43
	nan	nan	nan	nan	nan	nan	nan	nan	nan	8.52	4.84	5.19	4.49
	nan	nan	nan	nan	nan	nan	nan	nan	nan	8.57	4.89	5.23	4.55
	nan	nan	nan	nan	nan	nan	nan	nan	nan	8.62	4.95	5.28	4.61
	nan	nan	nan	nan	nan	nan	nan	nan	nan	8.67	5.00	5.33	4.67
	nan	nan	nan	nan	nan	nan	nan	nan	nan	8.72	5.05	5.38	4.73
	nan	nan	nan	nan	nan	nan	nan	nan	nan	8.77	5.11	5.42	4.78
	nan	nan	nan	nan	nan	nan	nan	nan	nan	8.82	5.16	5.47	4.84
	nan	nan	nan	nan	nan	nan	nan	nan	nan	8.87	5.21	5.52	4.90
	nan	nan	nan	nan	nan	nan	nan	nan	nan	8.92	5.27	5.57	4.96
	nan	nan	nan	nan	nan	nan	nan	nan	nan	8.97	5.32	5.61	5.02
	nan	nan	nan	nan	nan	nan	nan	nan	nan	9.02	5.37	5.66	5.08
	nan	nan	nan	nan	nan	nan	nan	nan	nan	9.07	5.42	5.71	5.14
	nan	nan	nan	nan	nan	nan	nan	nan	nan	9.12	5.48	5.76	5.19
	nan	nan	nan	nan	nan	nan	nan	nan	nan	9.17	5.53	5.80	5.25
	nan	nan	nan	nan	nan	nan	nan	nan	nan	9.22	5.58	5.85	5.31
	nan	nan	nan	nan	nan	nan	nan	nan	nan	9.27	5.64	5.90	5.37
	nan	nan	nan	nan	nan	nan	nan	nan	nan	9.32	5.69	5.95	5.43
	nan	nan	nan	nan	nan	nan	nan	nan	nan	9.37	5.74	6.00	5.49
	nan	nan	nan	nan	nan	nan	nan	nan	nan	9.42	5.80	6.04	5.55
	nan	nan	nan	nan	nan	nan	nan	nan	nan	9.47	5.85	6.09	5.60
	nan	nan	nan	nan	nan	nan	nan	nan	nan	9.53	5.90	6.14	5.66
	nan	nan	nan	nan	nan	nan	nan	nan	nan	9.58	5.95	6.19	5.72
	nan	nan	nan	nan	nan	nan	nan	nan	nan	9.63	6.01	6.23	5.78
	nan	nan	nan	nan	nan	nan	nan	nan	nan	9.68	6.06	6.28	5.84
	nan	nan	nan	nan	nan	nan	nan	nan	nan	9.73	6.11	6.33	5.90
	nan	nan	nan	nan	nan	nan	nan	nan	nan	9.78	6.17	6.38	5.95
	nan	nan	nan	nan	nan	nan	nan	nan	nan	9.83	6.22	6.42	6.01
	nan	nan	nan	nan	nan	nan	nan	nan	nan	9.88	6.27	6.47	6.07
	nan	nan	nan	nan	nan	nan	nan	nan	nan	9.93	6.33	6.52	6.13
	nan	nan	nan	nan	nan	nan	nan	nan	nan	9.98	6.38	6.57	6.19
	nan	nan	nan	nan	nan	nan	nan	nan	nan	10.03	6.43	6.61	6.25
	nan	nan	nan	nan	nan	nan	nan	nan	nan	10.08	6.48	6.66	6.31
	nan	nan	nan	nan	nan	nan	nan	nan	nan	10.13	6.54	6.71	6.36
	nan	nan	nan	nan	nan	nan	nan	nan	nan	10.18	6.59	6.76	6.42
	nan	nan	nan	nan	nan	nan	nan	nan	nan	10.23	6.64	6.80	6.48
	nan	nan	nan	nan	nan	nan	nan	nan	nan	10.28	6.70	6.85	6.54
	nan	nan	nan	nan	nan	nan	nan	nan	nan	10.33	6.75	6.90	6.60
	nan	nan	nan	nan	nan	nan	nan	nan	nan	10.38	6.80	6.95	6.66
	nan	nan	nan	nan	nan	nan	nan	nan	nan	10.43	6.86	6.99	6.72
	nan	nan	nan	nan	nan	nan	nan	nan	nan	10.48	6.91	7.04	6.77
	nan	nan	nan	nan	nan	nan	nan	nan	nan	10.54	6.96	7.09	6.83
	nan	nan	nan	nan	nan	nan	nan	nan	nan	10.59	7.02	7.14	6.89
	nan	nan	nan	nan	nan	nan	nan	nan	nan	10.64	7.07	7.19	6.95
	nan	nan	nan	nan	nan	nan	nan	nan	nan	10.69	7.12	7.23	7.01
	nan	nan	nan	nan	nan	nan	nan	nan	nan	10.74	7.17	7.28	7.07
	nan	nan	nan	nan	nan	nan	nan	nan	nan	10.79	7.23	7.33	7.12
	nan	nan	nan	nan	nan	nan	nan	nan	nan	10.84	7.28	7.38	7.18
	nan	nan	nan	nan	nan	nan	nan	nan	nan	10.89	7.33	7.42	7.24
	nan	nan	nan	nan	nan	nan	nan	nan	nan	10.94	7.39	7.47	7.30
	nan	nan	nan	nan	nan	nan	nan	nan	nan	10.99	7.44	7.52	7.36
	nan	nan	nan	nan	nan	nan	nan	nan	nan	11.04	7.49	7.58	7.41
	nan	nan	nan	nan	nan	nan	nan	nan	nan	11.09	7.55	7.64	7.46
	nan	nan	nan	nan	nan	nan	nan	nan	nan	11.14	7.60	7.69	7.50
	nan	nan	nan	nan	nan	nan	nan	nan	nan	11.19	7.65	7.75	7.55
	nan	nan	nan	nan	nan	nan	nan	nan	nan	11.24	7.70	7.81	7.60
	nan	nan	nan	nan	nan	nan	nan	nan	nan	11.29	7.76	7.87	7.65
	nan	nan	nan	nan	nan	nan	nan	nan	nan	11.34	7.81	7.93	7.69
	nan	nan	nan	nan	nan	nan	nan	nan	nan	11.39	7.86	7.99	7.74
	nan	nan	nan	nan	nan	nan	nan	nan	nan	11.44	7.92	8.04	7.79
	nan	nan	nan	nan	nan	nan	nan	nan	nan	11.49	7.97	8.10	7.84
	nan	nan	nan	nan	nan	nan	nan	nan	nan	11.55	8.02	8.16	7.88
	nan	nan	nan	nan	nan	nan	nan	nan	nan	11.60	8.08	8.22	7.93
	nan	nan	nan	nan	nan	nan	nan	nan	nan	11.65	8.13	8.28	7.98
	nan	nan	nan	nan	nan	nan	nan	nan	nan	11.70	8.18	8.34	8.03
	nan	nan	nan	nan	nan	nan	nan	nan	nan	11.75	8.23	8.40	8.07
	nan	nan	nan	nan	nan	nan	nan	nan	nan	11.80	8.29	8.45	8.12
	nan	nan	nan	nan	nan	nan	nan	nan	nan	11.85	8.34	8.51	8.17
	nan	nan	nan	nan	nan	nan	nan	nan	nan	11.90	8.39	8.57	8.22
	nan	nan	nan	nan	nan	nan	nan	nan	nan	11.95	8.45	8.63	8.26
	nan	nan	nan	nan	nan	nan	nan	nan	nan	12.00	8.50	8.69	8.31
