# Supplementary material for: Little red dots as young supermassive black holes in dense ionized cocoons
Source: Nature. 2026 Jan 14;649(8097):574–9. doi: 10.1038/s41586-025-09900-4 (PMC12804088; doi:10.1038/s41586-025-09900-4)
Supplement: Supplementary file 5 — Source Data Extended Data Fig. 1 [file 41586_2025_9900_MOESM5_ESM.csv]

Wavelength_um_ObjectA	Flux_density_AU_ObjectA	Wavelength_um_ObjectB	Flux_density_AU_ObjectB	Wavelength_um_ObjectC	Flux_density_AU_ObjectC	Wavelength_um_ObjectD	Flux_density_AU_ObjectD	Wavelength_um_ObjectE	Flux_density_AU_ObjectE	Wavelength_um_ObjectF	Flux_density_AU_ObjectF	Wavelength_um_ObjectG	Flux_density_AU_ObjectG	Wavelength_um_ObjectH	Flux_density_AU_ObjectH	Wavelength_um_ObjectI	Flux_density_AU_ObjectI	Wavelength_um_ObjectJ	Flux_density_AU_ObjectJ
0.6032	-0.3073	0.6032	0.2137	0.6032	0.0708	0.9295	-0.0339	0.6032	1.903	0.7301	3.7564	0.6032	-0.107	0.6032	-2.7124	0.6032	-3.9878	0.6032	-1.597
0.6073	-0.1526	0.6073	0.0217	0.6115	0.0549	0.9415	-0.027	0.6073	-0.2871	0.737	1.5793	0.6073	-1.667	0.6073	5.3267	0.6073	-0.3211	0.6073	-0.0559
0.6115	0.2183	0.6115	0.0655	0.6158	0.1382	0.979	0.6252	0.6115	-0.065	0.744	-1.0923	0.6115	-1.8172	0.6115	-0.5219	0.6115	4.7293	0.6158	1.7154
0.6158	-0.0931	0.6158	0.3094	0.6201	0.0602	0.9922	0.736	0.6158	-2.1611	0.7513	-1.6281	0.6158	-0.2933	0.6158	2.264	0.6158	-1.6584	0.6246	1.4521
0.6201	-0.2806	0.6201	1.5302	0.6246	-0.0784	1.0056	0.2794	0.6201	-0.7238	0.7587	-0.6716	0.6201	0.8342	0.6201	-2.5726	0.6201	4.0304	0.6291	-0.2995
0.6246	-0.3532	0.6246	3.2046	0.6291	-0.0507	1.0193	0.4453	0.6246	4.5689	0.7663	-1.5829	0.6246	1.4143	0.6246	4.5243	0.6246	4.5229	0.6338	0.1394
0.6291	-0.1344	0.6291	0.9944	0.6338	0.0794	1.0334	0.8207	0.6291	2.4983	0.7741	-1.49	0.6291	-0.2911	0.6291	2.9597	0.6291	-0.1059	0.6385	-0.7474
0.6338	0.0366	0.6338	0.3067	0.6385	0.1143	1.0477	0.7174	0.6338	1.2332	0.7821	-0.1712	0.6338	0.9429	0.6338	1.9905	0.6338	-0.5718	0.6483	0.6989
0.6385	-0.1233	0.6385	0.2489	0.6434	0.1086	1.0623	0.9265	0.6385	2.4643	0.7903	0.298	0.6385	0.9928	0.6385	2.166	0.6385	5.5684	0.6533	0.4835
0.6434	0.0535	0.6434	0.3592	0.6533	0.2035	1.0773	0.8366	0.6434	1.77	0.7987	-0.4915	0.6434	0.1056	0.6434	1.6186	0.6434	3.7305	0.6585	1.6248
0.6483	0.0125	0.6483	0.1439	0.6585	0.1945	1.0925	0.5157	0.6483	0.6452	0.8073	0.9118	0.6483	-0.3077	0.6483	1.0642	0.6483	0.1849	0.6637	2.8542
0.6533	0.157	0.6533	0.2398	0.6691	0.1465	1.108	0.6594	0.6533	1.0832	0.8162	0.1217	0.6533	0.6849	0.6533	0.7917	0.6533	0.6414	0.6691	1.3158
0.6585	0.1425	0.6585	0.2583	0.6746	-0.2195	1.1238	0.8184	0.6585	1.6023	0.8252	-0.0995	0.6585	-0.4649	0.6585	3.1588	0.6585	-0.3637	0.6746	0.1162
0.6637	0.0269	0.6637	0.3089	0.6802	0.0668	1.1399	0.8772	0.6637	7.4676	0.8345	-0.6572	0.6637	0.6274	0.6637	2.8408	0.6637	0.1957	0.6802	-0.2274
0.6691	-0.0447	0.6691	0.2268	0.686	0.0678	1.1563	0.5775	0.6691	13.6656	0.844	1.0384	0.6691	0.19	0.6691	3.084	0.6691	-0.9852	0.686	1.2249
0.6746	-0.0769	0.6746	0.2975	0.6918	-0.0256	1.1729	0.9341	0.6746	6.1075	0.8538	0.2941	0.6746	0.4478	0.6746	3.5915	0.6746	-0.2273	0.6918	1.0569
0.6802	0.1296	0.6802	0.2801	0.6979	0.0418	1.1898	0.5344	0.6802	5.5384	0.8638	0.1092	0.6802	0.437	0.6802	4.3673	0.6802	-2.1153	0.6979	1.0869
0.686	0.0732	0.686	0.1419	0.704	-0.0587	1.2069	0.8215	0.686	5.7551	0.8741	0.3582	0.686	0.2705	0.686	1.9429	0.686	0.3092	0.704	-0.2297
0.6918	0.1908	0.6918	0.1782	0.7103	-0.0843	1.2243	0.6296	0.6918	4.5076	0.8846	-0.3135	0.6918	0.3868	0.6918	0.2592	0.6918	3.5024	0.7103	1.181
0.6979	0.1224	0.6979	0.2932	0.7167	0.0602	1.2419	0.829	0.6979	4.0494	0.8955	-0.2237	0.6979	0.1408	0.6979	1.0708	0.6979	1.693	0.7167	1.0357
0.704	-0.0678	0.704	0.284	0.7233	0.1044	1.2596	0.845	0.704	5.7158	0.9065	0.5469	0.704	-0.3574	0.704	2.837	0.704	-0.8495	0.7233	0.1462
0.7103	-0.1499	0.7103	0.1941	0.7301	0.0474	1.2776	0.7958	0.7103	6.514	0.9179	-0.5291	0.7103	-0.1559	0.7103	1.2657	0.7103	2.2213	0.7301	0.9093
0.7167	0.1005	0.7167	0.2345	0.737	-0.0437	1.2958	0.6901	0.7167	6.2523	0.9295	0.2784	0.7167	0.2529	0.7167	1.0309	0.7167	-0.1789	0.737	0.488
0.7233	0.1571	0.7233	0.225	0.744	-0.0602	1.3141	0.5705	0.7233	5.0947	0.9415	-0.9536	0.7233	0.2313	0.7233	2.2718	0.7233	-0.1322	0.744	0.9172
0.7301	0.1841	0.7301	0.2084	0.7513	-0.0187	1.3326	0.5225	0.7301	5.4458	0.9537	-0.3942	0.7301	-0.3171	0.7301	2.5535	0.7301	0.5235	0.7513	6.4503
0.737	0.2122	0.737	0.1838	0.7587	0.0564	1.3512	0.6128	0.737	4.7256	0.9662	0.0352	0.737	0.4551	0.737	1.7729	0.737	0.0274	0.7587	29.7147
0.744	0.0542	0.744	0.1052	0.7663	0.1383	1.37	0.7907	0.744	4.177	0.979	-0.3617	0.744	0.2737	0.744	0.7045	0.744	0.2615	0.7663	29.7284
0.7513	0.2022	0.7513	0.1962	0.7741	0.1155	1.3889	0.7219	0.7513	3.6421	0.9922	-0.3027	0.7513	0.3223	0.7513	3.3529	0.7513	1.3318	0.7741	7.1295
0.7587	0.0871	0.7587	0.1843	0.7821	0.1321	1.4078	0.5211	0.7587	5.5332	1.0056	-0.0013	0.7587	0.3785	0.7587	2.3181	0.7587	-0.3564	0.7821	2.5877
0.7663	0.1105	0.7663	0.1804	0.7903	0.1135	1.4269	0.7301	0.7663	4.4028	1.0193	0.1978	0.7663	0.2212	0.7663	3.1166	0.7663	-0.4136	0.7903	2.9241
0.7741	0.1553	0.7741	0.1194	0.7987	0.0354	1.446	0.6825	0.7741	4.3164	1.0334	0.0587	0.7741	0.8703	0.7741	2.2454	0.7741	0.1064	0.8162	3.3887
0.7821	0.0862	0.7821	0.1626	0.8073	0.026	1.4652	0.8812	0.7821	3.7603	1.0477	0.6923	0.7821	0.1429	0.7821	1.3747	0.7821	-0.6561	0.8252	3.0697
0.7903	0.1647	0.7903	0.22	0.8162	0.0152	1.4845	0.6753	0.7903	3.6366	1.0623	0.1572	0.7903	0.3368	0.7903	2.871	0.7903	0.9279	0.8345	2.024
0.7987	0.1096	0.7987	0.2332	0.8252	0.0438	1.5038	0.6121	0.7987	4.0155	1.0773	-0.2608	0.7987	0.2268	0.7987	0.7353	0.7987	0.2853	0.844	1.9322
0.8073	0.1265	0.8073	0.1747	0.8345	0.1656	1.5231	0.5113	0.8073	5.2743	1.108	0.4524	0.8073	0.6251	0.8073	0.7151	0.8073	-0.0328	0.8538	2.3888
0.8162	0.0466	0.8162	0.1665	0.844	-0.005	1.5424	0.4299	0.8162	4.3228	1.1238	0.5249	0.8162	0.8245	0.8162	1.6046	0.8162	-0.4242	0.8638	2.6466
0.8252	0.1205	0.8252	0.1634	0.8538	0.0348	1.5618	0.484	0.8252	4.5502	1.1399	0.7038	0.8252	0.6549	0.8252	0.925	0.8252	-0.6156	0.8741	2.0764
0.8345	0.1633	0.8345	0.1358	0.8741	0.1136	1.5811	0.4203	0.8345	4.1061	1.1563	0.6253	0.8345	0.6387	0.8345	1.8985	0.8345	0.962	0.8846	2.9635
0.844	0.1985	0.844	0.1791	0.8846	0.0952	1.6004	0.6753	0.844	3.3332	1.1729	0.3915	0.844	0.8906	0.844	2.1805	0.844	2.4628	0.8955	2.8
0.8538	0.0856	0.8538	0.2084	0.8955	0.026	1.6197	0.4058	0.8538	3.4239	1.1898	0.4675	0.8538	0.356	0.8538	1.7633	0.8538	1.7448	0.9065	2.536
0.8638	0.1016	0.8638	0.1305	0.9065	0.083	1.639	0.4559	0.8638	3.7057	1.2069	0.3156	0.8638	0.7328	0.8638	0.6647	0.8638	1.033	0.9179	1.7962
0.8741	0.2324	0.8741	0.087	0.9179	0.0693	1.6583	0.4862	0.8741	4.3679	1.2243	1.3278	0.8741	0.5213	0.8741	1.2847	0.8741	0.8482	0.9295	3.4744
0.8846	0.101	0.8846	0.1217	0.9295	0.0847	1.6775	0.3468	0.8846	3.6459	1.2419	0.1585	0.8846	0.484	0.8846	1.3319	0.8846	2.1875	0.9415	3.0495
0.8955	0.098	0.8955	0.1533	0.9415	0.0903	1.6966	0.4086	0.8955	2.9313	1.2596	0.2894	0.8955	0.2399	0.8955	0.5969	0.8955	1.6498	0.9537	2.7042
0.9065	0.1279	0.9065	0.1087	0.9537	0.0669	1.7158	0.4564	0.9065	3.7876	1.2776	0.6986	0.9065	0.4581	0.9065	1.0704	0.9065	1.6615	0.9662	4.3615
0.9179	0.0849	0.9179	0.1246	0.9662	0.1225	1.7348	0.3752	0.9179	2.6785	1.2958	0.5604	0.9179	0.1591	0.9179	1.3583	0.9179	1.3701	0.979	4.9306
0.9295	0.1793	0.9295	0.1319	0.979	0.0822	1.7538	0.532	0.9295	3.4759	1.3141	0.9258	0.9295	0.4381	0.9295	0.806	0.9295	2.1376	0.9922	2.2142
0.9415	0.1402	0.9415	0.1407	0.9922	0.0603	1.7727	0.4867	0.9415	2.2777	1.3326	0.9822	0.9415	0.2258	0.9415	1.6319	0.9415	1.8028	1.0056	1.7578
0.9537	0.1369	0.9537	0.1419	1.0056	0.0528	1.7916	0.4505	0.9537	3.1199	1.3512	0.7476	0.9537	0.3575	0.9537	1.3141	0.9537	1.584	1.0193	1.9163
0.9662	0.1624	0.9662	0.1677	1.0193	0.094	1.8103	0.3805	0.9662	3.2056	1.37	0.9201	0.9662	0.6384	0.9662	1.4466	0.9662	0.9006	1.0334	2.0258
0.979	0.118	0.979	0.1453	1.0334	0.0858	1.829	0.4076	0.979	2.8277	1.3889	1.2959	0.979	0.4825	0.979	1.0007	0.979	1.5126	1.0477	2.4274
0.9922	0.1131	0.9922	0.1192	1.0477	0.0479	1.8477	0.3354	0.9922	2.6034	1.4078	1.0824	0.9922	0.3572	0.9922	0.8308	0.9922	1.2508	1.0623	2.1528
1.0056	0.1417	1.0056	0.0801	1.0623	0.0635	1.8662	0.4351	1.0056	2.3863	1.4269	1.2478	1.0056	0.2581	1.0056	1.4552	1.0056	3.0374	1.0773	1.5724
1.0193	0.0771	1.0193	0.1081	1.0773	0.0714	1.8846	0.6532	1.0193	2.6193	1.446	1.0652	1.0193	0.3264	1.0193	0.9125	1.0193	1.6621	1.0925	1.5434
1.0334	0.1253	1.0334	0.0828	1.0925	0.0467	1.903	0.5868	1.0334	2.7377	1.4652	1.0987	1.0334	0.4017	1.0334	1.1537	1.0334	1.3325	1.108	1.9124
1.0477	0.1183	1.0477	0.1347	1.108	0.0612	1.9213	0.6359	1.0477	3.0889	1.4845	1.6643	1.0477	0.5683	1.0477	0.7872	1.0477	1.603	1.1238	1.6461
1.0623	0.1646	1.0623	0.0901	1.1238	0.0686	1.9395	0.5541	1.0623	2.3753	1.5038	1.166	1.0623	0.4304	1.0623	0.8955	1.0623	1.892	1.1399	1.3719
1.0773	0.1203	1.0773	0.0909	1.1563	0.0615	1.9576	0.2782	1.0773	2.3707	1.5231	0.9886	1.0773	0.3109	1.0773	1.027	1.0773	1.7948	1.1563	1.1674
1.0925	0.0841	1.0925	0.1151	1.1729	0.0814	1.9756	0.2995	1.0925	2.448	1.5424	1.3785	1.0925	0.3039	1.0925	0.7811	1.0925	1.4753	1.1729	1.7403
1.108	0.0914	1.108	0.11	1.1898	0.0901	2.0113	0.4027	1.108	2.1358	1.5618	1.5197	1.108	0.473	1.108	1.1649	1.108	1.4753	1.1898	1.5174
1.1238	0.1048	1.1238	0.0884	1.2069	0.0771	2.0291	0.487	1.1238	1.7672	1.5811	1.7852	1.1238	0.4178	1.1238	0.6217	1.1238	1.1775	1.2069	1.7631
1.1399	0.0734	1.1399	0.0773	1.2243	0.08	2.0467	0.5231	1.1399	1.7119	1.6004	1.8946	1.1399	0.5059	1.1399	0.596	1.1399	1.5388	1.2243	1.5646
1.1563	0.1321	1.1563	0.0693	1.2419	0.0576	2.0642	0.5143	1.1563	1.9364	1.6197	2.0496	1.1563	0.4446	1.1563	0.6816	1.1563	1.2072	1.2419	1.4365
1.1729	0.1137	1.1729	0.0948	1.2596	0.0747	2.0817	0.5685	1.1729	1.8432	1.639	1.686	1.1729	0.2274	1.1729	0.958	1.1729	1.2279	1.2596	1.4209
1.1898	0.0614	1.1898	0.0784	1.2776	0.0736	2.1163	0.6191	1.1898	1.8326	1.6583	1.3647	1.1898	0.2421	1.1898	0.6684	1.1898	1.1828	1.2776	1.1249
1.2069	0.068	1.2069	0.0757	1.2958	0.0657	2.1335	0.5859	1.2069	1.5442	1.6775	1.4867	1.2069	0.1774	1.2069	0.8245	1.2069	1.4533	1.2958	1.0861
1.2243	0.0815	1.2243	0.0783	1.3141	0.0672	2.1505	0.5686	1.2243	1.4718	1.6966	1.3857	1.2243	0.239	1.2243	0.822	1.2243	1.1861	1.3141	0.9327
1.2419	0.0491	1.2419	0.0819	1.3326	0.0613	2.1675	0.4417	1.2419	1.7687	1.7158	1.6933	1.2419	0.3	1.2419	0.9725	1.2419	1.2852	1.3326	1.0679
1.2596	0.0454	1.2596	0.0998	1.3512	0.0583	2.1844	0.6551	1.2596	1.6169	1.7348	2.9844	1.2596	0.284	1.2596	0.8724	1.2596	1.1557	1.3512	1.2721
1.2776	0.0803	1.2776	0.079	1.37	0.0638	2.2012	0.5049	1.2776	1.8439	1.7538	2.7775	1.2776	0.3172	1.2776	0.5115	1.2776	1.0193	1.37	0.9138
1.2958	0.0597	1.2958	0.1014	1.3889	0.0532	2.2179	0.698	1.2958	1.6286	1.7727	2.3944	1.2958	0.301	1.2958	0.559	1.2958	1.1827	1.3889	1.2574
1.3141	0.052	1.3141	0.0758	1.4078	0.0449	2.2345	0.4822	1.3141	1.7239	1.7916	2.5434	1.3141	0.2717	1.3141	0.9141	1.3141	1.6842	1.4078	0.9814
1.3326	0.0663	1.3326	0.0547	1.4269	0.0466	2.251	0.3213	1.3326	1.6747	1.8103	3.5045	1.3326	0.2429	1.3326	0.8498	1.3326	1.1437	1.4269	1.2584
1.3512	0.0304	1.3512	0.0698	1.446	0.0668	2.2675	0.5441	1.3512	1.6786	1.829	2.9495	1.3512	0.1069	1.3512	0.6001	1.3512	1.0455	1.446	1.1022
1.37	0.0479	1.37	0.0602	1.4652	0.0404	2.2838	0.4445	1.37	1.2232	1.8477	2.8096	1.37	0.3511	1.37	0.7877	1.37	1.2344	1.4652	1.0585
1.3889	0.078	1.3889	0.0751	1.4845	0.0371	2.3001	0.3649	1.3889	1.4587	1.8662	3.2953	1.3889	0.3406	1.3889	0.7161	1.3889	0.5618	1.4845	0.9934
1.4078	0.0318	1.4078	0.0764	1.5038	0.0619	2.3162	0.4228	1.4078	1.4824	1.8846	3.4851	1.4078	0.2873	1.4078	0.5036	1.4078	0.9281	1.5038	1.0075
1.4269	0.044	1.4269	0.074	1.5231	0.067	2.3323	0.4394	1.4269	1.3731	1.903	3.1644	1.4269	0.3861	1.4269	0.6996	1.4269	0.9855	1.5231	0.9204
1.446	0.0642	1.446	0.0804	1.5424	0.1184	2.3483	0.4146	1.446	1.3664	1.9213	3.4655	1.446	0.2066	1.446	0.5736	1.446	1.1147	1.5424	1.0818
1.4652	0.1127	1.4652	0.0622	1.5618	0.1329	2.3642	0.464	1.4652	1.1391	1.9395	2.9855	1.4652	0.3438	1.4652	0.7261	1.4652	1.1621	1.5618	1.0917
1.4845	0.0345	1.4845	0.0508	1.5811	0.0749	2.38	0.3818	1.4845	1.2344	1.9576	2.9315	1.4845	0.372	1.4845	0.5417	1.4845	0.8969	1.5811	1.3432
1.5038	0.0382	1.5038	0.0541	1.6004	0.064	2.3958	0.3251	1.5038	1.3607	1.9756	3.3164	1.5038	0.2593	1.5038	0.5573	1.5038	0.8297	1.6004	1.13
1.5231	0.0101	1.5231	0.0668	1.6197	0.0527	2.4114	0.5213	1.5231	1.6206	1.9935	3.2835	1.5231	0.2048	1.5231	0.7985	1.5231	1.1705	1.6197	0.8782
1.5424	0.0593	1.5424	0.0605	1.639	0.0486	2.427	0.4376	1.5424	1.4247	2.0113	3.6147	1.5424	0.2911	1.5424	0.423	1.5424	0.8268	1.639	0.6968
1.5618	0.0374	1.5618	0.0618	1.6583	0.0708	2.4425	0.4544	1.5618	1.6007	2.0291	3.9012	1.5618	0.2578	1.5618	0.4931	1.5618	0.7363	1.6583	0.7655
1.5811	0.0679	1.5811	0.0512	1.6775	0.0571	2.4579	0.5172	1.5811	1.3175	2.0467	3.6464	1.5811	0.177	1.5811	0.4486	1.5811	0.8791	1.6775	0.9952
1.6004	0.0585	1.6004	0.0554	1.6966	0.088	2.4733	0.4394	1.6004	1.1198	2.0642	3.5564	1.6004	0.2872	1.6004	0.6183	1.6004	0.9716	1.6966	0.9638
1.6197	0.053	1.6197	0.0511	1.7158	0.0814	2.4885	0.326	1.6197	1.2848	2.0817	3.6261	1.6197	0.1919	1.6197	0.5413	1.6197	1.0273	1.7158	0.9096
1.639	0.0435	1.639	0.0513	1.7348	0.0776	2.5037	0.4552	1.639	1.1147	2.099	4.1215	1.639	0.3191	1.639	0.5707	1.639	0.7103	1.7348	0.9002
1.6583	0.0988	1.6583	0.0609	1.7538	0.0695	2.5188	0.4743	1.6583	1.083	2.1163	3.7744	1.6583	0.2515	1.6583	0.5821	1.6583	0.6117	1.7538	1.0449
1.6775	0.0725	1.6775	0.0352	1.7727	0.1007	2.5338	0.3784	1.6775	1.0268	2.1335	3.4444	1.6775	0.2881	1.6775	0.6869	1.6775	0.5054	1.7727	0.8955
1.6966	0.0316	1.6966	0.045	1.7916	0.079	2.5487	0.3421	1.6966	0.9512	2.1505	4.0116	1.6966	0.2962	1.6966	0.977	1.6966	0.6993	1.7916	0.9749
1.7158	0.0566	1.7158	0.0479	1.8103	0.0649	2.5636	0.2947	1.7158	0.9348	2.1675	4.1211	1.7158	0.1468	1.7158	1.0879	1.7158	0.4996	1.8103	0.9038
1.7348	0.0649	1.7348	0.0477	1.829	0.0664	2.5784	0.2785	1.7348	1.1592	2.1844	4.0988	1.7348	0.1282	1.7348	0.7602	1.7348	0.436	1.829	0.6179
1.7538	0.0383	1.7538	0.0445	1.8477	0.0776	2.5931	0.3586	1.7538	1.1025	2.2012	3.9649	1.7538	0.233	1.7538	0.7021	1.7538	0.8576	1.8477	0.6836
1.7727	0.0456	1.7727	0.0417	1.8662	0.0664	2.6224	0.2739	1.7727	1.148	2.2179	4.1814	1.7727	0.176	1.7727	0.6471	1.7727	0.6168	1.8662	0.831
1.7916	0.0586	1.7916	0.0449	1.8846	0.0759	2.6513	0.4875	1.7916	0.9739	2.2345	3.6048	1.7916	0.3653	1.7916	0.795	1.7916	0.7066	1.8846	0.8414
1.8103	0.0462	1.8103	0.0299	1.903	0.0778	2.6657	0.4039	1.8103	0.8943	2.251	4.5657	1.8103	0.2951	1.8103	0.6234	1.8103	0.7652	1.903	0.7885
1.829	0.0538	1.829	0.0389	1.9213	0.0558	2.68	0.2979	1.829	0.8901	2.2675	4.8527	1.829	0.2218	1.829	0.4967	1.829	0.5273	1.9213	0.6617
1.8477	0.0334	1.8477	0.0353	1.9395	0.0592	2.6942	0.3775	1.8477	0.9331	2.2838	4.853	1.8477	0.1243	1.8477	0.5756	1.8477	0.7139	1.9395	0.7296
1.8662	0.0702	1.8662	0.0437	1.9576	0.0428	2.7084	0.4083	1.8662	0.9142	2.3001	6.304	1.8662	0.1217	1.8662	0.4923	1.8662	0.6834	1.9576	0.6826
1.8846	0.0657	1.8846	0.0372	1.9756	0.0745	2.7225	0.2703	1.8846	0.9012	2.3162	11.2633	1.8846	0.1469	1.8846	0.5179	1.8846	0.7687	1.9756	0.8017
1.903	0.0391	1.903	0.0478	1.9935	0.0679	2.7365	0.3669	1.903	0.8247	2.3323	17.2911	1.903	0.2494	1.903	0.7705	1.903	0.4997	1.9935	0.5574
1.9213	0.0338	1.9213	0.047	2.0113	0.0616	2.7505	0.3543	1.9213	0.9163	2.3483	14.6123	1.9213	0.1812	1.9213	1.2624	1.9213	0.6873	2.0113	0.7056
1.9395	0.0655	1.9395	0.0342	2.0291	0.0433	2.7644	0.3144	1.9395	0.779	2.3642	5.1819	1.9395	0.2312	1.9395	0.6869	1.9395	0.5993	2.0291	0.7376
1.9576	0.0604	1.9576	0.0384	2.0467	0.0656	2.8057	0.3381	1.9576	0.7928	2.38	4.097	1.9576	0.2354	1.9576	0.5701	1.9576	0.5977	2.0467	0.7541
1.9756	0.0446	1.9756	0.0536	2.0642	0.0492	2.8194	0.2933	1.9756	0.796	2.3958	3.9747	1.9756	0.1891	1.9756	0.4221	1.9756	0.676	2.0642	0.6144
1.9935	0.0684	1.9935	0.0618	2.0817	0.0639	2.833	0.3779	1.9935	0.731	2.4114	4.1839	1.9935	0.1712	1.9935	0.5022	1.9935	0.5629	2.0817	0.81
2.0113	0.0605	2.0113	0.0504	2.099	0.0597	2.86	0.7056	2.0113	0.7248	2.427	3.9161	2.0113	0.1525	2.0113	0.3936	2.0113	0.4494	2.099	0.6017
2.0291	0.0446	2.0291	0.0437	2.1163	0.0676	2.8734	0.5417	2.0291	1.2206	2.4425	3.8045	2.0291	0.1876	2.0291	0.3701	2.0291	0.546	2.1163	0.6476
2.0467	0.0556	2.0467	0.0527	2.1335	0.067	2.8868	0.4044	2.0467	1.3662	2.4579	4.3579	2.0467	0.1687	2.0467	0.6215	2.0467	0.6745	2.1335	0.612
2.0642	0.0536	2.0642	0.0331	2.1505	0.0718	2.9001	0.5779	2.0642	1.3972	2.4733	3.951	2.0642	0.2068	2.0642	0.7041	2.0642	0.198	2.1505	0.7004
2.0817	0.0457	2.0817	0.033	2.1675	0.0577	2.9133	0.797	2.0817	0.882	2.4885	3.8682	2.0817	0.1554	2.0817	0.6792	2.0817	0.4949	2.1675	0.6455
2.099	0.077	2.099	0.0498	2.1844	0.0613	2.9265	0.6697	2.099	1.0311	2.5037	3.9658	2.099	0.1837	2.099	0.6433	2.099	0.5199	2.1844	0.5575
2.1163	0.0523	2.1163	0.0447	2.2012	0.0468	2.9397	0.8031	2.1163	1.2967	2.5188	4.3418	2.1163	0.209	2.1163	0.6143	2.1163	0.5436	2.2179	0.6117
2.1335	0.0399	2.1335	0.037	2.2179	0.0578	2.9658	1.4747	2.1335	1.6823	2.5338	3.6278	2.1335	0.159	2.1335	0.9151	2.1335	0.5146	2.2345	0.5881
2.1505	0.0593	2.1505	0.0387	2.2345	0.0532	2.9787	1.1217	2.1505	1.0929	2.5487	3.9646	2.1505	0.142	2.1505	2.2465	2.1505	0.6249	2.251	0.4644
2.1675	0.0502	2.1675	0.0421	2.251	0.0509	2.9917	0.7176	2.1675	1.0332	2.5636	3.7904	2.1675	0.1624	2.1675	1.2078	2.1675	0.5096	2.2675	0.5807
2.1844	0.0424	2.1844	0.0403	2.2675	0.0352	3.0045	0.8481	2.1844	1.2897	2.5784	4.2524	2.1844	0.2086	2.1844	2.8821	2.1844	0.5581	2.2838	0.5383
2.2012	0.0443	2.2012	0.0386	2.2838	0.052	3.0173	0.7528	2.2012	0.9428	2.5931	4.2217	2.2012	0.2002	2.2012	5.9847	2.2012	0.4902	2.3001	0.4615
2.2179	0.0457	2.2179	0.0597	2.3001	0.0588	3.0301	0.8867	2.2179	0.6146	2.6078	4.1829	2.2179	0.2344	2.2179	7.2627	2.2179	0.582	2.3323	0.6406
2.2345	0.0643	2.2345	0.0952	2.3162	0.0527	3.0428	1.0457	2.2345	0.8212	2.6224	4.5592	2.2345	0.2465	2.2345	1.8136	2.2345	0.4296	2.3483	0.7408
2.251	0.2194	2.251	0.0457	2.3323	0.0802	3.0555	0.8752	2.251	1.1635	2.6369	4.2129	2.251	0.1438	2.251	0.6571	2.251	0.5061	2.3642	0.6355
2.2675	0.1348	2.2675	0.0458	2.3483	0.081	3.0681	0.8726	2.2675	1.0505	2.6513	3.9862	2.2675	0.2426	2.2675	0.4732	2.2675	0.4136	2.38	0.5392
2.2838	0.0657	2.2838	0.0366	2.3642	0.0777	3.0806	0.8389	2.2838	0.5886	2.6657	4.0613	2.2838	0.2201	2.2838	0.4644	2.2838	0.6287	2.3958	0.7572
2.3001	0.0589	2.3001	0.0415	2.38	0.0815	3.0931	0.8582	2.3001	0.7979	2.68	4.3308	2.3001	0.3432	2.3001	0.5921	2.3001	0.4682	2.4114	1.0469
2.3162	0.0919	2.3162	0.0376	2.3958	0.0772	3.1056	0.8646	2.3162	0.7392	2.6942	4.6214	2.3162	0.329	2.3162	0.4864	2.3162	0.6507	2.427	1.5768
2.3323	0.1768	2.3323	0.0326	2.4114	0.1401	3.118	0.9781	2.3323	0.9085	2.7084	4.6568	2.3323	0.2796	2.3323	0.6932	2.3323	0.4086	2.4425	0.9654
2.3483	0.119	2.3483	0.0368	2.427	0.1682	3.1427	1.1638	2.3483	0.8016	2.7225	3.8915	2.3483	0.2325	2.3483	0.6718	2.3483	0.4428	2.4579	0.4767
2.3642	0.0866	2.3642	0.0367	2.4425	0.1023	3.155	1.1952	2.3642	1.022	2.7365	4.5757	2.3642	0.3521	2.3642	0.6609	2.3642	0.4826	2.4733	0.7779
2.38	0.0597	2.38	0.0364	2.4579	0.088	3.1794	0.9646	2.38	1.876	2.7505	4.1776	2.38	0.2661	2.38	0.861	2.38	0.3937	2.4885	1.0329
2.3958	0.1017	2.3958	0.0391	2.4733	0.0867	3.1915	0.8572	2.3958	1.7631	2.7644	4.418	2.3958	0.309	2.3958	0.5724	2.3958	0.4268	2.5188	0.5003
2.4114	0.0848	2.4114	0.0412	2.4885	0.1074	3.2036	0.9263	2.4114	0.9345	2.7783	4.1409	2.4114	0.3114	2.4114	0.5137	2.4114	0.4507	2.5487	0.5669
2.427	0.0812	2.427	0.0377	2.5037	0.0895	3.2156	0.9653	2.427	0.8877	2.792	4.4633	2.427	0.2412	2.427	0.6545	2.427	0.3608	2.5636	0.9169
2.4425	0.07	2.4425	0.0376	2.5338	0.1008	3.2276	0.8892	2.4425	0.861	2.8057	4.0893	2.4425	0.4079	2.4425	0.6875	2.4425	0.3336	2.5784	0.7961
2.4579	0.0967	2.4579	0.0446	2.5487	0.1114	3.2396	0.9559	2.4579	0.9618	2.8194	4.3837	2.4579	0.4515	2.4579	0.8366	2.4579	0.3919	2.5931	0.5697
2.4733	0.1086	2.4733	0.0559	2.5636	0.1228	3.2515	1.173	2.4733	0.9243	2.833	4.2404	2.4733	0.3586	2.4733	0.8856	2.4733	0.4442	2.6078	0.3979
2.4885	0.1077	2.4885	0.1246	2.5784	0.1357	3.2634	1.1077	2.4885	0.8346	2.8465	4.3679	2.4885	0.2812	2.4885	0.6068	2.4885	0.4442	2.6224	0.3964
2.5037	0.0947	2.5037	0.1264	2.5931	0.1206	3.2752	1.2548	2.5037	0.6837	2.86	4.2214	2.5037	0.3704	2.5037	0.6116	2.5037	0.4775	2.6369	0.311
2.5188	0.0857	2.5188	0.0569	2.6078	0.1103	3.287	1.3343	2.5188	0.726	2.8734	4.4014	2.5188	0.3062	2.5188	0.5856	2.5188	0.3526	2.6513	0.4617
2.5338	0.0767	2.5338	0.098	2.6224	0.1024	3.2987	1.2402	2.5338	0.7141	2.8868	4.133	2.5338	0.3761	2.5338	0.6974	2.5338	0.3451	2.68	0.4352
2.5487	0.0904	2.5487	0.2051	2.6369	0.101	3.3104	1.2066	2.5487	0.8044	2.9001	4.3299	2.5487	0.3906	2.5487	0.615	2.5487	0.3682	2.7084	0.9358
2.5636	0.0928	2.5636	0.3629	2.6513	0.1206	3.3337	1.7603	2.5636	0.7668	2.9133	3.85	2.5636	0.4012	2.5636	0.6556	2.5636	0.7718	2.7225	1.8017
2.5784	0.105	2.5784	0.3654	2.6657	0.1325	3.3453	2.2212	2.5784	0.8432	2.9265	4.8581	2.5784	0.3947	2.5784	0.6969	2.5784	0.8711	2.7365	1.0119
2.5931	0.1151	2.5931	0.0647	2.68	0.1273	3.3569	1.908	2.5931	0.7877	2.9397	5.4574	2.5931	0.5095	2.5931	0.9323	2.5931	0.4047	2.7505	0.5489
2.6078	0.1514	2.6078	0.0437	2.6942	0.1338	3.3684	1.2346	2.6078	0.7034	2.9527	4.8051	2.6078	0.5868	2.6078	0.9256	2.6078	0.4604	2.7783	0.3084
2.6224	0.2088	2.6224	0.0417	2.7225	0.2123	3.3798	1.1763	2.6224	0.6992	2.9658	4.5127	2.6224	0.376	2.6224	0.624	2.6224	0.2267	2.792	0.5336
2.6369	0.1922	2.6369	0.038	2.7365	0.2622	3.3913	1.3399	2.6369	0.8069	2.9787	4.1912	2.6369	0.3883	2.6369	0.6897	2.6369	0.3182	2.8057	0.4852
2.6513	0.1211	2.6513	0.0415	2.7505	0.1682	3.4026	1.3042	2.6513	1.4203	2.9917	4.3745	2.6513	0.3692	2.6513	0.6866	2.6513	0.3701	2.8194	0.3813
2.6657	0.0971	2.6657	0.0387	2.7644	0.1473	3.414	1.3295	2.6657	2.8563	3.0045	4.2011	2.6657	0.3984	2.6657	0.7536	2.6657	0.9954	2.833	0.3313
2.68	0.1064	2.68	0.0391	2.792	0.1296	3.4253	1.2476	2.68	2.8777	3.0173	4.3287	2.68	0.3617	2.68	0.6181	2.68	0.6542	2.8465	0.3652
2.6942	0.1162	2.6942	0.0443	2.8057	0.1208	3.4366	1.2936	2.6942	1.2016	3.0301	4.7059	2.6942	0.4318	2.6942	0.6913	2.6942	0.2734	2.86	0.4192
2.7084	0.1272	2.7084	0.0482	2.8194	0.1306	3.4478	1.1456	2.7084	2.3653	3.0428	9.4195	2.7084	0.3854	2.7084	0.5714	2.7084	0.2442	2.8734	0.3352
2.7225	0.1073	2.7225	0.0505	2.833	0.1103	3.4702	1.2064	2.7225	5.7869	3.0555	17.7619	2.7225	0.418	2.7225	0.782	2.7225	0.4262	2.8868	0.4422
2.7365	0.1171	2.7365	0.0445	2.8465	0.127	3.4813	1.0299	2.7365	8.4642	3.0681	19.1833	2.7365	0.4274	2.7365	0.7041	2.7365	0.6374	2.9001	0.3279
2.7505	0.1159	2.7505	0.0451	2.86	0.1115	3.4924	0.9388	2.7505	14.4895	3.0806	9.6736	2.7505	0.4208	2.7505	0.743	2.7505	0.3298	2.9133	0.3551
2.7644	0.1144	2.7644	0.043	2.8734	0.1157	3.5035	0.9987	2.7644	4.6866	3.0931	4.9341	2.7644	0.4569	2.7644	0.5963	2.7644	0.2284	2.9265	0.4972
2.7783	0.1234	2.7783	0.0399	2.8868	0.1273	3.5145	0.8839	2.7783	1.0997	3.1056	4.3069	2.7783	0.45	2.7783	0.7262	2.7783	0.2245	2.9397	0.5707
2.792	0.1293	2.792	0.0412	2.9265	0.1372	3.5255	1.1466	2.792	0.8423	3.118	4.9782	2.792	0.4834	2.792	0.7984	2.792	0.356	2.9527	0.4962
2.8057	0.109	2.8057	0.0444	2.9397	0.1576	3.5364	1.0646	2.8057	0.7403	3.1304	6.292	2.8057	0.4537	2.8057	0.7526	2.8057	0.435	2.9658	0.4166
2.8194	0.128	2.8194	0.0375	2.9527	0.1495	3.5582	1.0684	2.8194	0.7477	3.1427	5.7126	2.8194	0.507	2.8194	0.8312	2.8194	0.4748	2.9787	0.4543
2.833	0.1431	2.833	0.0411	2.9658	0.1299	3.5691	1.2022	2.833	0.799	3.155	4.6533	2.833	0.4914	2.833	0.7631	2.833	0.5964	3.0045	0.4285
2.8465	0.1479	2.8465	0.0449	2.9787	0.1172	3.5799	1.2954	2.8465	0.8535	3.1672	4.3888	2.8465	0.4326	2.8465	0.612	2.8465	0.2663	3.0173	0.584
2.86	0.1295	2.86	0.0424	3.0045	0.135	3.5907	1.2182	2.86	0.8488	3.1794	4.1476	2.86	0.5257	2.86	1.0209	2.86	0.3084	3.0301	1.6175
2.8734	0.1418	2.8734	0.0445	3.0173	0.2164	3.6014	1.2509	2.8734	0.8046	3.1915	4.2554	2.8734	0.5608	2.8734	1.1026	2.8734	0.26	3.0428	3.1454
2.8868	0.1426	2.8868	0.0404	3.0301	0.2595	3.6122	1.332	2.8868	0.8107	3.2036	4.2654	2.8868	0.7818	2.8868	2.8946	2.8868	0.2312	3.0555	1.0556
2.9001	0.169	2.9001	0.0455	3.0428	0.3672	3.6229	1.2658	2.9001	0.9608	3.2156	4.1023	2.9001	1.1803	2.9001	10.1972	2.9001	0.3495	3.0806	0.6791
2.9133	0.278	2.9133	0.0413	3.0555	0.47	3.6441	1.1145	2.9133	0.8985	3.2276	4.243	2.9133	0.8593	2.9133	11.9223	2.9133	0.3292	3.0931	3.0837
2.9265	0.4262	2.9265	0.0427	3.0681	0.3247	3.6547	1.187	2.9265	0.8173	3.2396	4.2398	2.9265	0.5808	2.9265	3.7506	2.9265	0.3833	3.1056	4.4703
2.9397	0.576	2.9397	0.0459	3.0806	0.2338	3.6653	1.1626	2.9397	0.7683	3.2515	4.1952	2.9397	0.4772	2.9397	1.336	2.9397	0.2105	3.118	4.6232
2.9527	0.3931	2.9527	0.047	3.1056	0.2565	3.6758	1.4763	2.9527	0.8439	3.2634	4.2411	2.9527	0.6574	2.9527	1.1345	2.9527	0.3342	3.1304	12.1857
2.9658	0.2389	2.9658	0.0431	3.118	0.2584	3.6863	1.3341	2.9658	0.777	3.2752	4.0488	2.9658	0.8054	2.9658	0.9209	2.9658	0.2856	3.1427	6.256
2.9787	0.2797	2.9787	0.0375	3.1304	0.3467	3.6968	1.7772	2.9787	0.7835	3.287	4.4054	2.9787	0.9866	2.9787	0.8518	2.9787	0.4992	3.155	0.9443
2.9917	0.5649	2.9917	0.0417	3.1427	0.6256	3.7176	2.9085	2.9917	0.8936	3.2987	4.2756	2.9917	1.3812	2.9917	0.7302	2.9917	0.9515	3.1672	0.4855
3.0045	0.5811	3.0045	0.045	3.155	0.2701	3.728	3.6327	3.0045	0.9072	3.3104	4.5939	3.0045	0.6712	3.0045	0.6846	3.0045	0.6861	3.1794	0.4277
3.0173	1.0794	3.0173	0.062	3.1672	0.1641	3.7384	3.9245	3.0173	0.7741	3.3221	4.456	3.0173	0.5297	3.0173	0.742	3.0173	0.3859	3.2276	0.5125
3.0301	1.7258	3.0301	0.0536	3.1915	0.1388	3.7487	3.3745	3.0301	0.9012	3.3337	4.6079	3.0301	0.527	3.0301	0.6004	3.0301	0.2846	3.2396	0.5097
3.0428	0.5212	3.0428	0.0429	3.2036	0.1275	3.759	2.2622	3.0428	0.9383	3.3453	4.1627	3.0428	0.5098	3.0428	0.7248	3.0428	0.3375	3.2515	0.3846
3.0555	0.2075	3.0555	0.0454	3.2156	0.132	3.7795	1.6001	3.0555	0.8241	3.3569	4.0986	3.0555	0.5297	3.0555	0.6915	3.0555	0.3165	3.2634	0.5243
3.0681	0.1692	3.0681	0.0428	3.2276	0.1375	3.7998	2.094	3.0681	0.8465	3.3684	4.2188	3.0681	0.5494	3.0681	0.7742	3.0681	0.3231	3.2752	0.2943
3.0806	0.1712	3.0806	0.0425	3.2396	0.1266	3.81	3.0494	3.0806	0.9133	3.3798	4.1543	3.0806	0.4821	3.0806	0.5829	3.0806	0.4124	3.287	0.4139
3.0931	0.1699	3.0931	0.0469	3.2515	0.1312	3.8201	1.8153	3.0931	0.7159	3.3913	4.283	3.0931	0.5324	3.0931	0.6793	3.0931	0.3438	3.2987	0.5266
3.1056	0.1888	3.1056	0.0432	3.2634	0.1449	3.8302	1.7299	3.1056	0.803	3.4026	4.5934	3.1056	0.555	3.1056	0.6305	3.1056	0.1594	3.3104	0.3152
3.118	0.1964	3.118	0.0445	3.2752	0.1278	3.8403	5.1564	3.118	0.8749	3.414	4.8327	3.118	0.4518	3.118	0.7863	3.118	0.2605	3.3221	0.2454
3.1304	0.1809	3.1304	0.0438	3.287	0.1302	3.8503	6.1396	3.1304	0.7541	3.4253	4.8953	3.1304	0.5184	3.1304	1.0197	3.1304	0.3178	3.3337	0.3029
3.1427	0.1841	3.1427	0.0402	3.2987	0.1362	3.8603	2.5375	3.1427	0.8397	3.4366	4.1102	3.1427	0.5664	3.1427	0.8511	3.1427	0.3688	3.3453	0.3927
3.155	0.1738	3.155	0.039	3.3104	0.1604	3.8703	1.4065	3.155	1.015	3.4478	4.0792	3.155	0.5432	3.155	0.6956	3.155	0.2218	3.3569	0.3763
3.1672	0.1968	3.1672	0.0408	3.3221	0.1481	3.8803	1.4058	3.1672	0.7472	3.459	4.2778	3.1672	0.5308	3.1672	0.6494	3.1672	0.2172	3.3684	0.347
3.1794	0.2102	3.1794	0.0467	3.3337	0.1217	3.8902	1.3058	3.1794	0.7745	3.4702	4.3449	3.1794	0.5995	3.1794	0.8871	3.1794	0.3476	3.3798	0.3793
3.1915	0.2037	3.1915	0.0495	3.3453	0.1489	3.9001	1.2333	3.1915	0.6716	3.4813	4.0535	3.1915	0.5629	3.1915	0.7661	3.1915	0.1493	3.3913	0.3201
3.2036	0.1937	3.2036	0.0477	3.3569	0.1263	3.91	1.3759	3.2036	1.0041	3.4924	4.2108	3.2036	0.5639	3.2036	0.7066	3.2036	0.3445	3.4026	0.325
3.2156	0.1921	3.2156	0.0447	3.3684	0.1324	3.9395	1.1574	3.2156	1.0383	3.5035	4.2965	3.2156	0.5658	3.2156	0.7094	3.2156	0.3501	3.414	0.4229
3.2276	0.2006	3.2276	0.0473	3.3798	0.1179	3.9492	1.3746	3.2276	1.3304	3.5145	3.9366	3.2276	0.5014	3.2276	0.8297	3.2276	0.2635	3.4253	0.3408
3.2396	0.1954	3.2396	0.0531	3.3913	0.122	3.9687	1.4445	3.2396	0.9832	3.5255	4.0011	3.2396	0.4962	3.2396	0.8433	3.2396	0.2181	3.4366	0.427
3.2515	0.2042	3.2515	0.0466	3.4026	0.1433	3.9784	1.4411	3.2515	0.9043	3.5364	3.7788	3.2515	0.512	3.2515	0.8436	3.2515	0.2778	3.4478	0.3722
3.2634	0.2017	3.2634	0.049	3.414	0.1235	3.9881	1.3194	3.2634	0.8698	3.5473	4.1129	3.2634	0.4894	3.2634	0.6625	3.2634	0.2019	3.459	0.3134
3.2752	0.2018	3.2752	0.0518	3.4253	0.1205	3.9978	1.2856	3.2752	0.9245	3.5582	3.9987	3.2752	0.5727	3.2752	0.774	3.2752	0.3217	3.4702	0.3178
3.287	0.1973	3.287	0.05	3.4366	0.1234	4.0074	1.292	3.287	0.909	3.5691	3.7934	3.287	0.5482	3.287	0.6336	3.287	0.2247	3.4813	0.3774
3.2987	0.2049	3.2987	0.0507	3.4478	0.1258	4.017	1.3624	3.2987	0.8005	3.5799	3.6948	3.2987	0.5785	3.2987	0.8211	3.2987	0.1886	3.5035	0.3358
3.3104	0.1816	3.3104	0.0531	3.459	0.1345	4.0266	1.2416	3.3104	0.724	3.5907	3.9774	3.3104	0.5501	3.3104	0.6632	3.3104	0.2365	3.5255	0.3771
3.3221	0.2008	3.3221	0.0588	3.4702	0.1585	4.0361	1.3322	3.3221	0.7845	3.6014	3.9326	3.3221	0.5629	3.3221	0.7197	3.3221	0.4096	3.5473	0.4202
3.3337	0.2159	3.3337	0.0969	3.4813	0.1275	4.0457	1.3149	3.3337	0.7875	3.6122	4.4311	3.3337	0.6138	3.3337	0.601	3.3337	0.8334	3.5582	0.4201
3.3453	0.2044	3.3453	0.1847	3.4924	0.1387	4.0552	1.4683	3.3453	0.8467	3.6229	3.9344	3.3453	0.5932	3.3453	0.6548	3.3453	1.8736	3.5691	0.3724
3.3569	0.2233	3.3569	0.5427	3.5035	0.1369	4.0647	1.3601	3.3569	0.8461	3.6335	4.023	3.3569	0.5857	3.3569	0.6975	3.3569	1.0696	3.5799	0.3042
3.3684	0.2131	3.3684	1.1272	3.5255	0.132	4.0741	1.3658	3.3684	0.7832	3.6441	4.0647	3.3684	0.541	3.3684	0.6024	3.3798	0.3174	3.5907	0.4297
3.3798	0.1999	3.3798	0.7888	3.5364	0.1194	4.0836	1.2231	3.3798	0.7192	3.6547	3.8449	3.3798	0.5271	3.3798	0.5077	3.4026	1.249	3.6014	0.3812
3.3913	0.2167	3.3913	0.2597	3.5473	0.1185	4.093	1.2697	3.3913	0.7861	3.6653	3.6401	3.3913	0.5124	3.3913	0.707	3.414	3.2982	3.6122	0.2697
3.4026	0.2142	3.4026	0.1156	3.5582	0.1307	4.1024	1.4381	3.4026	0.7685	3.6758	3.5836	3.4026	0.5809	3.4026	0.6247	3.4253	1.7409	3.6229	0.3702
3.414	0.2041	3.414	0.0705	3.5691	0.1193	4.1117	1.3196	3.414	0.8378	3.6863	3.5469	3.414	0.5106	3.414	0.673	3.4366	4.0081	3.6335	0.3815
3.4253	0.1977	3.4253	0.0658	3.5799	0.1303	4.1211	1.2942	3.4253	0.7358	3.6968	3.4602	3.4253	0.5103	3.4253	0.7187	3.4478	9.4347	3.6547	0.3857
3.4366	0.1991	3.4366	0.0547	3.5907	0.1214	4.1304	1.4816	3.4366	0.8799	3.7072	3.4836	3.4366	0.6273	3.4366	0.6512	3.459	3.4991	3.6653	0.7668
3.4478	0.2207	3.4478	0.0532	3.6014	0.1429	4.1397	1.2555	3.4478	0.8719	3.7176	3.7411	3.4478	0.5293	3.4478	0.5978	3.4702	0.4061	3.6758	1.006
3.459	0.2065	3.459	0.0553	3.6122	0.1443	4.149	1.1771	3.459	1.1217	3.728	3.8454	3.459	0.5785	3.459	0.6043	3.4813	0.33	3.6863	0.5424
3.4702	0.2188	3.4702	0.0471	3.6229	0.1468	4.1583	1.251	3.4702	0.8048	3.7384	3.8425	3.4702	0.5535	3.4702	0.5435	3.4924	0.3739	3.6968	0.309
3.4813	0.2352	3.4813	0.0531	3.6335	0.1266	4.1767	1.3963	3.4813	0.9465	3.7487	3.8648	3.4813	0.6071	3.4813	0.5718	3.5035	0.1799	3.7072	0.3682
3.4924	0.2043	3.4924	0.0496	3.6441	0.1389	4.1859	1.3153	3.4924	0.9188	3.759	3.812	3.4924	0.6239	3.4924	0.4344	3.5145	0.2223	3.7176	0.3741
3.5035	0.2305	3.5035	0.0425	3.6547	0.1508	4.1951	1.3598	3.5035	1.0108	3.7692	3.6301	3.5035	0.6473	3.5035	0.617	3.5255	0.2635	3.728	0.3667
3.5145	0.2245	3.5145	0.0466	3.6758	0.1448	4.2042	1.3721	3.5145	0.866	3.7795	3.6273	3.5145	0.6461	3.5145	0.3979	3.5364	0.2023	3.7384	0.4168
3.5255	0.233	3.5255	0.0467	3.6863	0.1743	4.2134	1.414	3.5255	0.7865	3.7897	3.6916	3.5255	0.5542	3.5255	0.4427	3.5473	0.2928	3.7487	0.3673
3.5364	0.2573	3.5364	0.0456	3.6968	0.1588	4.2225	1.5149	3.5364	0.9425	3.7998	3.7962	3.5364	0.5545	3.5364	0.7237	3.5582	0.2907	3.759	0.3403
3.5473	0.3013	3.5473	0.0501	3.7176	0.1362	4.2316	1.4615	3.5473	0.9613	3.81	3.7414	3.5473	0.5793	3.5473	0.5355	3.5691	0.2423	3.7692	0.3732
3.5582	0.2689	3.5582	0.0499	3.728	0.1341	4.2497	1.5003	3.5582	1.375	3.8201	3.6424	3.5582	0.5981	3.5582	0.5376	3.5799	0.3678	3.7795	0.3108
3.5691	0.2493	3.5691	0.0542	3.7384	0.1385	4.2587	1.2688	3.5691	2.1251	3.8302	3.5379	3.5691	0.5748	3.5691	0.6611	3.5907	0.2602	3.7897	0.3031
3.5799	0.2399	3.5799	0.0499	3.7487	0.1324	4.2677	1.2987	3.5799	4.6035	3.8403	3.5986	3.5799	0.5254	3.5799	0.6354	3.6014	0.2534	3.7998	0.3254
3.5907	0.2481	3.5907	0.0511	3.759	0.1342	4.2767	1.2619	3.5907	12.7608	3.8503	3.6403	3.5907	0.564	3.5907	0.5047	3.6122	0.2255	3.81	0.3258
3.6014	0.242	3.6014	0.0484	3.7692	0.1295	4.2857	1.1032	3.6014	20.6898	3.8603	3.8183	3.6014	0.5914	3.6014	0.5835	3.6229	0.2484	3.8302	0.2801
3.6122	0.2451	3.6122	0.055	3.7795	0.1388	4.2946	1.3871	3.6122	12.1469	3.8703	3.4305	3.6122	0.5806	3.6122	0.6293	3.6335	0.2044	3.8503	0.3621
3.6229	0.2419	3.6229	0.0656	3.7897	0.14	4.3036	1.338	3.6229	5.5394	3.8803	3.5231	3.6229	0.557	3.6229	0.6657	3.6441	0.21	3.8603	0.4053
3.6335	0.2568	3.6335	0.0776	3.7998	0.1367	4.3125	1.0886	3.6335	2.5161	3.9001	3.7868	3.6335	0.5491	3.6335	0.532	3.6547	0.2309	3.8703	0.3918
3.6441	0.238	3.6441	0.0529	3.81	0.1237	4.3214	1.4276	3.6441	1.5053	3.91	3.8018	3.6441	0.5903	3.6441	0.5676	3.6653	0.2168	3.8803	0.3229
3.6547	0.2446	3.6547	0.0547	3.8201	0.137	4.3302	1.3134	3.6547	1.1171	3.9198	3.9262	3.6547	0.5213	3.6547	0.6185	3.6758	0.2105	3.9001	0.3027
3.6653	0.2323	3.6653	0.0518	3.8302	0.1403	4.3391	1.1908	3.6653	1.014	3.9297	3.6894	3.6653	0.5573	3.6653	0.5261	3.6863	0.2446	3.91	0.354
3.6758	0.2291	3.6758	0.0501	3.8403	0.1251	4.3567	1.4291	3.6758	0.9285	3.9395	3.5532	3.6758	0.5218	3.6758	0.6757	3.6968	0.232	3.9198	0.3887
3.6863	0.2184	3.6863	0.0486	3.8503	0.1306	4.3655	1.306	3.6863	1.0254	3.9492	3.6196	3.6863	0.5415	3.6863	0.5431	3.7072	0.3057	3.9297	0.3929
3.6968	0.2479	3.6968	0.0525	3.8603	0.1465	4.3743	1.2509	3.6968	0.8763	3.959	3.8429	3.6968	0.4958	3.6968	0.621	3.7176	0.189	3.9492	0.3926
3.7072	0.243	3.7072	0.051	3.8703	0.1313	4.3831	1.2847	3.7072	0.7676	3.9687	3.633	3.7072	0.6194	3.7072	0.6318	3.728	0.2503	3.959	0.4088
3.7176	0.2456	3.7176	0.0496	3.8902	0.1361	4.3918	1.4771	3.7176	0.8645	3.9784	3.3681	3.7176	0.4985	3.7176	0.6351	3.7384	0.2321	3.9687	0.336
3.728	0.2563	3.728	0.0556	3.91	0.1261	4.4005	1.2488	3.728	0.7694	3.9881	3.4075	3.728	0.5825	3.728	0.7683	3.7487	0.2632	3.9784	0.3088
3.7384	0.2451	3.7384	0.0537	3.9198	0.1361	4.4092	1.4836	3.7384	0.7533	3.9978	3.5421	3.7384	0.5937	3.7384	1.1281	3.759	0.2532	3.9881	0.41
3.7487	0.2539	3.7487	0.0554	3.9297	0.1444	4.4179	1.5956	3.7487	0.8085	4.0074	3.8768	3.7487	0.5783	3.7487	0.9068	3.7692	0.2547	3.9978	0.3356
3.759	0.26	3.759	0.0546	3.9395	0.1299	4.4266	1.4228	3.759	0.8944	4.017	3.7757	3.759	0.6287	3.759	0.566	3.7795	0.2835	4.0074	0.3705
3.7692	0.2587	3.7692	0.0567	3.9492	0.1728	4.4352	1.4099	3.7692	0.8213	4.0266	3.6708	3.7692	0.6008	3.7692	0.6556	3.7897	0.3738	4.017	0.3395
3.7795	0.2553	3.7795	0.0477	3.959	0.1762	4.4438	1.314	3.7795	0.7674	4.0361	3.4849	3.7795	0.6031	3.7795	0.6173	3.7998	0.2632	4.0266	0.3483
3.7897	0.2558	3.7897	0.0548	3.9687	0.1434	4.4524	1.2777	3.7897	0.7057	4.0457	3.5136	3.7897	0.6512	3.7897	0.65	3.81	0.3232	4.0361	0.4943
3.7998	0.3121	3.7998	0.0516	3.9784	0.1386	4.461	1.2978	3.7998	0.672	4.0552	3.4906	3.7998	0.6156	3.7998	0.6047	3.8201	0.2742	4.0457	0.5299
3.81	0.3484	3.81	0.0523	3.9978	0.1587	4.4696	1.3622	3.81	0.7775	4.0647	3.763	3.81	0.5981	3.81	0.7429	3.8302	0.1066	4.0552	0.5828
3.8201	0.3047	3.8201	0.0485	4.0074	0.1617	4.4782	1.3408	3.8201	0.7732	4.0741	3.5956	3.8201	0.6214	3.8201	0.6848	3.8403	0.3673	4.0647	0.7419
3.8302	0.281	3.8302	0.0508	4.017	0.1474	4.4867	1.514	3.8302	0.8257	4.0836	3.4812	3.8302	0.6268	3.8302	0.6474	3.8503	0.0684	4.0741	0.9334
3.8403	0.3032	3.8403	0.0465	4.0266	0.1587	4.4952	1.5105	3.8403	0.691	4.093	3.73	3.8403	0.6007	3.8403	0.6419	3.8603	0.3815	4.0836	1.5955
3.8503	0.3053	3.8503	0.0527	4.0361	0.1925	4.5037	1.5456	3.8503	0.8359	4.1024	3.7075	3.8503	0.701	3.8503	0.6421	3.8703	0.2743	4.093	6.0482
3.8603	0.2961	3.8603	0.0514	4.0457	0.2016	4.5122	1.7755	3.8603	0.7904	4.1117	3.6026	3.8603	0.7238	3.8603	0.6535	3.8803	0.1987	4.1024	13.7637
3.8703	0.2926	3.8703	0.0493	4.0552	0.2122	4.5207	1.8082	3.8703	1.106	4.1211	3.7049	3.8703	1.0137	3.8703	0.4786	3.8902	0.2883	4.1117	8.968
3.8803	0.297	3.8803	0.0462	4.0647	0.2768	4.5291	1.4609	3.8803	1.0724	4.1304	3.871	3.8803	1.3878	3.8803	0.6198	3.9001	0.2426	4.1211	2.725
3.8902	0.3376	3.8902	0.0455	4.0741	0.3776	4.5376	1.4437	3.8902	0.8311	4.1397	3.7113	3.8902	2.5725	3.8902	0.5492	3.91	0.2091	4.1304	1.1913
3.9001	0.4008	3.9001	0.0429	4.0836	0.5771	4.546	1.5126	3.9001	0.7609	4.149	3.6564	3.9001	4.9115	3.9001	0.4184	3.9198	0.2651	4.1397	0.8149
3.91	0.4576	3.91	0.0499	4.093	0.9332	4.5544	1.2995	3.91	0.8944	4.1583	3.8442	3.91	8.6407	3.91	0.5882	3.9297	0.3327	4.149	0.5485
3.9198	0.6546	3.9198	0.0497	4.1024	1.4877	4.5628	1.3879	3.9198	0.797	4.1675	3.6983	3.9198	8.3873	3.9198	0.6835	3.9395	0.1835	4.1675	0.4408
3.9297	0.9212	3.9297	0.0513	4.1117	2.1396	4.5711	1.4757	3.9297	0.8447	4.1767	4.0293	3.9297	4.4517	3.9297	0.738	3.9492	0.4105	4.1767	0.511
3.9395	1.5436	3.9395	0.0536	4.1211	3.8902	4.5795	1.3107	3.9395	0.7287	4.1859	3.7832	3.9395	2.078	3.9395	0.616	3.959	0.4291	4.1859	0.4592
3.9492	2.7809	3.9492	0.053	4.1304	3.1774	4.5962	1.5151	3.9492	0.7917	4.1951	3.5292	3.9492	1.1403	3.9492	0.5484	3.9687	0.282	4.1951	0.2907
3.959	4.6485	3.959	0.0516	4.1397	1.5519	4.6045	1.3442	3.959	0.7023	4.2042	3.7906	3.959	0.8441	3.959	0.5419	3.9784	0.3917	4.2042	0.4811
3.9687	6.4329	3.9687	0.0496	4.149	0.8216	4.6127	1.4534	3.9687	0.9564	4.2134	4.4532	3.9687	0.722	3.9687	0.5575	3.9881	0.3955	4.2134	0.3789
3.9784	3.9766	3.9784	0.0507	4.1583	0.5154	4.621	1.2546	3.9784	0.7651	4.2225	4.9592	3.9784	0.7008	3.9784	0.6428	3.9978	0.3678	4.2225	0.3528
3.9881	1.9391	3.9881	0.0506	4.1675	0.356	4.6293	1.2505	3.9881	0.7729	4.2316	4.2452	3.9881	0.5929	3.9881	0.7526	4.017	0.4193	4.2316	0.3769
3.9978	1.1708	3.9978	0.0582	4.1767	0.2815	4.6375	1.4285	3.9978	0.8144	4.2406	3.5928	3.9978	0.6628	3.9978	0.7761	4.0266	0.3919	4.2406	0.4112
4.0074	0.7981	4.0074	0.0549	4.1951	0.2109	4.6457	1.1915	4.0074	0.8201	4.2497	3.5551	4.0074	0.657	4.0074	0.6213	4.0361	0.5151	4.2497	0.3555
4.017	0.5578	4.017	0.0514	4.2042	0.1585	4.6539	1.3083	4.017	0.9699	4.2587	3.4683	4.017	0.5415	4.017	0.5548	4.0457	0.5819	4.2587	0.2888
4.0266	0.4717	4.0266	0.0501	4.2225	0.1416	4.6621	1.3415	4.0266	0.7706	4.2677	3.6489	4.0266	0.6485	4.0266	0.6423	4.0552	0.3178	4.2857	0.4181
4.0361	0.4349	4.0361	0.0488	4.2316	0.1419	4.6703	1.2725	4.0361	0.8525	4.2767	3.5054	4.0361	0.5256	4.0361	0.5183	4.0647	0.2521	4.2946	0.3457
4.0457	0.3899	4.0457	0.057	4.2406	0.1538	4.6785	1.7567	4.0457	0.7934	4.2857	3.629	4.0457	0.6516	4.0457	0.6445	4.0741	0.3094	4.3036	0.2393
4.0552	0.379	4.0552	0.0487	4.2497	0.1468	4.6866	1.5442	4.0552	1.0111	4.2946	3.4044	4.0552	0.5647	4.0552	0.6347	4.0836	0.178	4.3125	0.3332
4.0647	0.4088	4.0647	0.0511	4.2587	0.1415	4.6947	1.2986	4.0647	0.7417	4.3036	3.3186	4.0647	0.5758	4.0647	0.6383	4.093	0.2434	4.3214	0.4954
4.0741	0.3367	4.0741	0.0454	4.2677	0.1556	4.7029	1.4279	4.0741	0.7524	4.3125	3.8934	4.0741	0.5626	4.0741	0.7059	4.1024	0.2132	4.3302	0.3108
4.0836	0.3092	4.0836	0.0486	4.2767	0.1432	4.719	1.4134	4.0836	0.8449	4.3214	3.3477	4.0836	0.5849	4.0836	0.6637	4.1117	0.4068	4.3391	0.3571
4.093	0.3045	4.093	0.0509	4.2857	0.1429	4.7271	1.5111	4.093	0.702	4.3302	3.2313	4.093	0.5456	4.093	0.6149	4.1211	0.3469	4.3479	0.4034
4.1024	0.3285	4.1024	0.0498	4.2946	0.136	4.7352	1.512	4.1024	0.7444	4.3391	3.2229	4.1024	0.5961	4.1024	0.5094	4.1304	0.3138	4.3567	0.2533
4.1117	0.3137	4.1117	0.0497	4.3036	0.1477	4.7432	1.4088	4.1117	0.8488	4.3479	3.4474	4.1117	0.5778	4.1117	0.4812	4.1397	0.3067	4.3655	0.2888
4.1211	0.3171	4.1211	0.0506	4.3214	0.1337	4.7512	1.4468	4.1211	0.7471	4.3567	3.3256	4.1211	0.6017	4.1211	0.5696	4.149	0.4346	4.3743	0.3016
4.1304	0.2965	4.1304	0.0452	4.3302	0.1233	4.7592	1.2295	4.1304	0.877	4.3655	3.1693	4.1304	0.5835	4.1304	0.5841	4.1583	0.3259	4.3918	0.3091
4.1397	0.3083	4.1397	0.0504	4.3391	0.1139	4.7672	1.4006	4.1397	0.7899	4.3743	3.7175	4.1397	0.5646	4.1397	0.4572	4.1675	0.2379	4.4005	0.4761
4.149	0.3046	4.149	0.0543	4.3479	0.1332	4.7752	1.2613	4.149	0.7624	4.3831	2.8858	4.149	0.5335	4.149	0.5749	4.1767	0.24	4.4092	0.8709
4.1583	0.2936	4.1583	0.0603	4.3567	0.155	4.7832	1.0628	4.1583	0.6325	4.3918	3.3092	4.1583	0.5384	4.1583	0.4438	4.1859	0.2664	4.4179	1.0518
4.1675	0.3081	4.1675	0.0469	4.3655	0.1228	4.7911	1.3962	4.1675	0.7506	4.4005	3.2063	4.1675	0.5738	4.1675	0.6053	4.1951	0.3094	4.4266	0.5798
4.1767	0.3115	4.1767	0.0504	4.3743	0.1281	4.7991	1.3677	4.1767	0.7167	4.4092	3.3745	4.1767	0.5392	4.1767	0.5794	4.2042	0.1736	4.4438	0.302
4.1859	0.3098	4.1859	0.0524	4.3831	0.1453	4.807	1.6332	4.1859	0.7546	4.4179	4.1026	4.1859	0.5808	4.1859	0.5015	4.2134	0.2055	4.4524	0.2582
4.1951	0.298	4.1951	0.0487	4.4005	0.1473	4.8149	1.5343	4.1951	0.6816	4.4266	4.8077	4.1951	0.5596	4.1951	0.123	4.2225	0.3023	4.461	0.4656
4.2042	0.3158	4.2042	0.0502	4.4092	0.1617	4.8228	1.4755	4.2042	0.7853	4.4352	6.2064	4.2042	0.674	4.2042	0.5458	4.2316	0.2597	4.4696	0.3031
4.2134	0.3535	4.2134	0.0588	4.4179	0.1584	4.8307	1.3494	4.2134	0.6858	4.4438	5.855	4.2134	0.7203	4.2134	0.648	4.2406	0.3679	4.4782	0.3617
4.2225	0.3408	4.2225	0.0539	4.4266	0.1963	4.8385	1.9067	4.2225	0.745	4.4524	4.0877	4.2225	0.6001	4.2225	0.9484	4.2497	0.3774	4.4867	0.2442
4.2316	0.3526	4.2316	0.0614	4.4352	0.1961	4.8464	1.6859	4.2316	0.842	4.461	3.8142	4.2316	0.558	4.2316	0.8625	4.2587	0.4331	4.4952	0.3723
4.2406	0.3571	4.2406	0.0477	4.4438	0.1938	4.8542	1.3917	4.2406	0.8694	4.4696	3.092	4.2406	0.5604	4.2406	0.5361	4.2677	0.3018	4.5037	0.2923
4.2497	0.3858	4.2497	0.0579	4.4524	0.1403	4.862	1.4178	4.2497	0.8088	4.4782	3.4482	4.2497	0.5588	4.2497	0.6275	4.2767	0.2709	4.5291	0.3965
4.2587	0.4049	4.2587	0.0466	4.461	0.1307	4.8699	1.5143	4.2587	0.8575	4.4867	3.3817	4.2587	0.5964	4.2587	0.5175	4.2857	0.393	4.5376	0.3425
4.2677	0.4694	4.2677	0.0568	4.4696	0.1367	4.8776	1.3571	4.2677	0.7925	4.4952	3.0414	4.2677	0.5743	4.2677	0.5183	4.2946	0.271	4.546	0.4291
4.2767	0.4144	4.2767	0.0543	4.4782	0.1442	4.8854	1.5186	4.2767	0.724	4.5037	3.3585	4.2767	0.5998	4.2767	0.5163	4.3036	0.4484	4.5544	0.4453
4.2857	0.3767	4.2857	0.0609	4.4867	0.1233	4.8932	1.7194	4.2857	0.7377	4.5122	3.4359	4.2857	0.5152	4.2857	0.5972	4.3125	0.2799	4.5711	0.3435
4.2946	0.3675	4.2946	0.0487	4.4952	0.1331	4.901	1.5174	4.2946	0.6257	4.5207	3.3845	4.2946	0.5865	4.2946	0.4229	4.3214	0.403	4.5795	0.4236
4.3036	0.379	4.3036	0.0543	4.5037	0.1195	4.9164	1.472	4.3036	0.8546	4.5291	3.2008	4.3036	0.5669	4.3036	0.4747	4.3302	0.4257	4.5878	0.3334
4.3125	0.3956	4.3125	0.0548	4.5122	0.1434	4.9241	1.2839	4.3125	0.8782	4.546	3.1551	4.3125	0.6127	4.3125	0.4304	4.3391	0.4048	4.5962	0.3934
4.3214	0.3642	4.3214	0.0525	4.5207	0.121	4.9318	1.4656	4.3214	0.7789	4.5544	3.3179	4.3214	0.5846	4.3214	0.5741	4.3479	0.4341	4.6045	0.419
4.3302	0.3817	4.3302	0.0613	4.5291	0.1336	4.9395	1.6301	4.3302	0.8445	4.5628	3.2129	4.3302	0.5613	4.3302	0.3608	4.3567	0.5276	4.6127	0.3243
4.3391	0.3352	4.3391	0.0675	4.546	0.133	4.9472	1.7081	4.3391	0.6888	4.5711	3.0602	4.3391	0.5514	4.3391	0.6002	4.3655	0.3787	4.621	0.4664
4.3479	0.3299	4.3479	0.057	4.5544	0.1444	4.9549	1.6663	4.3479	0.7686	4.5795	3.3976	4.3479	0.603	4.3479	0.7892	4.3743	0.4546	4.6375	0.2732
4.3567	0.3331	4.3567	0.0554	4.5628	0.1254	4.9625	2.018	4.3567	0.8127	4.5878	3.1501	4.3567	0.5478	4.3567	0.7432	4.3831	0.3675	4.6539	0.2884
4.3655	0.3323	4.3655	0.0587	4.5795	0.1464	4.9702	2.1325	4.3655	0.8574	4.5962	3.5316	4.3655	0.6164	4.3655	0.7454	4.3918	0.2863	4.6621	0.3965
4.3743	0.3372	4.3743	0.0551	4.5878	0.1308	4.9778	2.1962	4.3743	0.7488	4.6045	3.2081	4.3743	0.6053	4.3743	0.3335	4.4005	0.2993	4.6703	0.196
4.3831	0.3813	4.3831	0.0614	4.5962	0.1482	4.9854	2.92	4.3831	0.912	4.6127	3.1925	4.3831	0.5319	4.3831	0.5867	4.4092	0.5062	4.6785	0.1548
4.3918	0.3646	4.3918	0.0573	4.6045	0.1433	4.993	3.6305	4.3918	0.7793	4.621	3.2582	4.3918	0.5553	4.3918	0.4102	4.4179	0.4217	4.6866	0.2856
4.4005	0.3543	4.4005	0.0478	4.6127	0.1323	5.0006	5.2647	4.4005	0.5071	4.6293	3.3335	4.4005	0.6301	4.4005	0.61	4.4266	0.3552	4.6947	0.3319
4.4092	0.326	4.4092	0.0577	4.621	0.1154	5.0081	6.8616	4.4092	0.7673	4.6375	3.4357	4.4092	0.473	4.4092	0.5688	4.4352	0.282	4.7029	0.3779
4.4179	0.353	4.4179	0.0529	4.6293	0.144	5.0157	10.193	4.4179	0.5433	4.6457	3.3584	4.4179	0.4901	4.4179	0.6565	4.4438	0.5044	4.711	0.3191
4.4266	0.3989	4.4266	0.0548	4.6375	0.1548	5.0233	14.2848	4.4266	0.6163	4.6539	3.2818	4.4266	0.5665	4.4266	0.6105	4.4524	0.7732	4.7271	0.3204
4.4352	0.3796	4.4352	0.0521	4.6457	0.1087	5.0308	19.6206	4.4352	0.7615	4.6621	3.3779	4.4352	0.5026	4.4352	0.6145	4.461	0.596	4.7352	0.3457
4.4438	0.3513	4.4438	0.0507	4.6539	0.1307	5.0383	22.7826	4.4438	0.6247	4.6703	3.4254	4.4438	0.4571	4.4438	0.7869	4.4696	0.526	4.7432	0.2465
4.4524	0.3861	4.4524	0.0537	4.6621	0.1357	5.0458	24.0739	4.4524	0.7442	4.6785	3.4278	4.4524	0.527	4.4524	1.0582	4.4782	1.0463	4.7512	0.3207
4.461	0.3739	4.461	0.0664	4.6703	0.1027	5.0533	24.854	4.461	0.768	4.6866	3.5894	4.461	0.5118	4.461	0.6991	4.4867	1.5564	4.7592	0.2591
4.4696	0.3573	4.4696	0.0586	4.6785	0.1272	5.0608	19.6706	4.4696	0.8333	4.6947	3.6186	4.4696	0.5284	4.4696	0.3612	4.4952	2.8949	4.7672	0.3056
4.4782	0.3508	4.4782	0.053	4.6866	0.1261	5.0683	13.0234	4.4782	0.7148	4.7029	3.426	4.4782	0.5684	4.4782	0.5062	4.5037	6.7353	4.7832	0.3056
4.4867	0.3524	4.4867	0.0552	4.6947	0.1178	5.0757	8.9947	4.4867	0.7059	4.711	3.4899	4.4867	0.5401	4.4867	0.6924	4.5122	14.1723	4.7911	0.3998
4.4952	0.3508	4.4952	0.0504	4.7029	0.1089	5.0832	6.1615	4.4952	0.8227	4.719	3.4276	4.4952	0.5572	4.4952	0.5713	4.5207	11.1518	4.7991	0.3368
4.5037	0.3309	4.5037	0.0517	4.711	0.1419	5.0906	4.7236	4.5037	0.6317	4.7271	3.2054	4.5037	0.5089	4.5037	0.5995	4.5291	5.1562	4.807	0.3248
4.5122	0.338	4.5122	0.0523	4.719	0.1233	5.098	3.2161	4.5122	0.7643	4.7352	3.6474	4.5122	0.5487	4.5122	0.6205	4.5376	2.3478	4.8149	0.1931
4.5207	0.346	4.5207	0.052	4.7271	0.1003	5.1055	2.6253	4.5207	0.7622	4.7432	3.7242	4.5207	0.5187	4.5207	0.6923	4.546	1.1739	4.8228	0.2286
4.5291	0.3258	4.5291	0.0534	4.7352	0.1247	5.1129	2.0808	4.5291	0.658	4.7512	3.3659	4.5291	0.5493	4.5291	0.6397	4.5544	0.6488	4.8307	0.4621
4.5376	0.3413	4.5376	0.0343	4.7432	0.1177	5.1202	2.3323	4.5376	0.7642	4.7592	3.5176	4.5376	0.5339	4.5376	0.5269	4.5628	0.6632	4.8385	0.1941
4.546	0.345	4.546	0.0493	4.7512	0.1192	5.1276	1.9856	4.546	0.8409	4.7672	3.3977	4.546	0.584	4.546	0.5644	4.5711	0.5465	4.8464	0.4388
4.5544	0.2987	4.5544	0.0432	4.7592	0.1189	5.135	1.945	4.5544	0.5875	4.7752	3.3535	4.5544	0.511	4.5544	0.6295	4.5795	0.5694	4.8542	0.3385
4.5628	0.3303	4.5628	0.0417	4.7752	0.1202	5.1423	1.7272	4.5628	0.7771	4.7832	3.8223	4.5628	0.4766	4.5628	0.3443	4.5878	0.4712	4.862	0.2991
4.5711	0.3405	4.5711	0.0444	4.7832	0.1154	5.1497	1.6077	4.5711	0.8333	4.7911	3.3079	4.5711	0.4995	4.5711	0.4934	4.5962	0.3824	4.8699	0.1563
4.5795	0.3085	4.5795	0.057	4.7911	0.1158	5.157	1.6283	4.5795	0.7313	4.7991	3.3721	4.5795	0.5265	4.5795	0.7275	4.6045	0.454	4.8776	0.1649
4.5878	0.3349	4.5878	0.0522	4.7991	0.1213	5.1643	1.4732	4.5878	0.8452	4.807	3.2238	4.5878	0.5479	4.5878	0.6091	4.6127	0.4428	4.8854	0.3927
4.5962	0.3569	4.5962	0.0332	4.807	0.113	5.1716	1.4444	4.5962	0.772	4.8149	3.3409	4.5962	0.5957	4.5962	0.6379	4.621	0.6197	4.8932	0.3629
4.6045	0.3889	4.6045	0.0462	4.8149	0.114	5.1789	1.3957	4.6045	0.7597	4.8228	3.5678	4.6045	0.5803	4.6045	0.6421	4.6293	0.4954	4.901	0.2677
4.6127	0.3347	4.6127	0.0387	4.8228	0.1264	5.1862	1.4387	4.6127	0.7672	4.8307	3.5212	4.6127	0.5304	4.6127	0.9583	4.6375	0.3741	4.9087	0.3961
4.621	0.3473	4.621	0.0478	4.8307	0.133	5.1935	1.2259	4.621	0.8842	4.8385	3.2314	4.621	0.5412	4.621	0.6846	4.6457	0.5296	4.9164	0.2986
4.6293	0.3223	4.6293	0.0498	4.8385	0.127	5.2008	1.2478	4.6293	1.1587	4.8464	3.4104	4.6293	0.4962	4.6293	0.4131	4.6539	0.3721	4.9241	0.3501
4.6375	0.3594	4.6375	0.052	4.8464	0.1346	5.208	1.3864	4.6375	0.9191	4.8542	3.1443	4.6375	0.5083	4.6375	0.5294	4.6621	0.4184	4.9318	0.3899
4.6457	0.3534	4.6457	0.0533	4.8542	0.1193	5.2152	1.3506	4.6457	0.5866	4.862	3.1326	4.6457	0.5138	4.6457	0.3273	4.6703	0.3904	4.9395	0.2813
4.6539	0.3129	4.6539	0.0511	4.862	0.1207	5.2225	1.3066	4.6539	0.7067	4.8699	3.2288	4.6539	0.407	4.6539	0.7071	4.6785	0.3597	4.9472	0.3394
4.6621	0.3175	4.6621	0.0679	4.8699	0.1401	5.2297	1.4166	4.6621	0.7377	4.8776	3.5258	4.6621	0.4938	4.6621	0.6701	4.6866	0.4363	4.9549	0.2955
4.6703	0.3248	4.6703	0.0411	4.8776	0.1356	5.2369	1.4177	4.6703	0.8853	4.8854	3.0891	4.6703	0.476	4.6703	0.4202	4.6947	0.3861	4.9625	0.4789
4.6785	0.3201	4.6785	0.0643	4.8854	0.1199	5.2441	1.3095	4.6785	0.7288	4.8932	3.4125	4.6785	0.5356	4.6785	0.4805	4.7029	0.4534	4.9702	0.2734
4.6866	0.3325	4.6866	0.0646	4.8932	0.1166	5.2513	1.2863	4.6866	0.7529	4.901	2.974	4.6866	0.544	4.6866	0.1875	4.711	0.3446	4.9854	0.3715
4.6947	0.3174	4.6947	0.0687	4.9087	0.117	5.2584	1.1632	4.6947	0.7695	4.9087	3.0372	4.6947	0.5281	4.6947	0.4371	4.719	0.2356	4.993	0.2736
4.7029	0.3071	4.7029	0.0656	4.9164	0.1129	5.2656	1.5155	4.7029	0.6729	4.9164	2.948	4.7029	0.469	4.7029	0.7021	4.7271	0.2154	5.0006	0.2907
4.711	0.3305	4.711	0.0641	4.9241	0.1169	5.2728	1.3818	4.711	0.8578	4.9241	2.7598	4.711	0.4778	4.711	0.6178	4.7352	0.3674	5.0081	0.2542
4.719	0.3453	4.719	0.0704	4.9318	0.1106	5.2799	1.5718	4.719	0.7623	4.9318	3.2978	4.719	0.605	4.719	0.2777	4.7432	0.435	5.0157	0.2926
4.7271	0.3556	4.7271	0.0819	4.9395	0.1252	5.287	1.3663	4.7271	0.8438	4.9395	2.8739	4.7271	0.5075	4.7271	0.4211	4.7512	0.3333	5.0233	0.221
4.7352	0.3591	4.7352	0.0763	4.9472	0.1128	5.2941	1.2678	4.7352	0.8471	4.9472	3.0736	4.7352	0.5018	4.7352	0.5373	4.7592	0.3234	5.0308	0.2756
4.7432	0.3444	4.7432	0.0757	4.9549	0.1304			4.7432	0.8356	4.9549	2.9491	4.7432	0.4794	4.7432	0.2962	4.7672	0.3581	5.0383	0.241
4.7512	0.3624	4.7512	0.0792	4.9778	0.1246			4.7512	0.6401	4.9625	2.9527	4.7512	0.5096	4.7512	0.5114	4.7752	0.5821	5.0458	0.2702
4.7592	0.3375	4.7592	0.067	4.9854	0.0965			4.7592	0.7105	4.9702	3.4914	4.7592	0.4913	4.7592	0.6453	4.7832	0.3086	5.0533	0.3042
4.7672	0.3804	4.7672	0.0563	4.993	0.1437			4.7672	0.5624	4.9778	3.4135	4.7672	0.4847	4.7672	0.7724	4.7911	0.373	5.0608	0.3395
4.7752	0.3574	4.7752	0.0671	5.0006	0.1402			4.7752	0.634	4.9854	3.1459	4.7752	0.5233	4.7752	0.577	4.7991	0.2319	5.0683	0.1116
4.7832	0.3295	4.7832	0.0629	5.0081	0.0987			4.7832	0.7212	4.993	3.4273	4.7832	0.5179	4.7832	0.7841	4.807	0.2609	5.0757	0.3239
4.7911	0.3528	4.7911	0.0701	5.0157	0.1024			4.7911	0.7944	5.0006	3.4181	4.7911	0.47	4.7911	1.6418	4.8149	0.0568	5.0832	0.2811
4.7991	0.3377	4.7991	0.0559	5.0233	0.1166			4.7991	0.7971	5.0081	3.3584	4.7991	0.4749	4.7991	3.8117	4.8228	0.3281	5.0906	0.3023
4.807	0.3504	4.807	0.0662	5.0308	0.1118			4.807	0.6579	5.0157	3.1609	4.807	0.4982	4.807	3.6691	4.8307	0.3419	5.098	0.3409
4.8149	0.3468	4.8149	0.0772	5.0383	0.0921			4.8149	0.445	5.0233	4.1208	4.8149	0.5099	4.8149	1.3246	4.8385	0.2622	5.1202	0.3114
4.8228	0.3894	4.8228	0.0776	5.0458	0.0837			4.8228	0.622	5.0308	4.8809	4.8228	0.4435	4.8228	0.7048	4.8464	0.4206	5.1276	0.3421
4.8307	0.3779	4.8307	0.0616	5.0533	0.1057			4.8307	0.786	5.0383	6.6705	4.8307	0.5316	4.8307	0.7485	4.8542	0.8496	5.135	0.1631
4.8385	0.3517	4.8385	0.0736	5.0683	0.1175			4.8385	0.7163	5.0458	7.5447	4.8385	0.5178	4.8385	0.9278	4.862	0.7206	5.1423	0.3802
4.8464	0.3327	4.8464	0.0723	5.0757	0.1295			4.8464	0.877	5.0533	5.6829	4.8464	0.5665	4.8464	1.0955	4.8699	0.3135	5.1497	0.2792
4.8542	0.3673	4.8542	0.0759	5.0832	0.0778			4.8542	0.7775	5.0608	3.8367	4.8542	0.426	4.8542	0.787	4.8776	0.4039	5.157	0.4061
4.862	0.358	4.862	0.0663	5.0906	0.114			4.862	0.5704	5.0683	3.3361	4.862	0.5216	4.862	0.7682	4.8854	0.3742	5.1716	0.4583
4.8699	0.347	4.8699	0.0777	5.098	0.1112			4.8699	0.5199	5.0757	3.2655	4.8699	0.5164	4.8699	0.4069	4.8932	0.2127	5.1789	0.3516
4.8776	0.3381	4.8776	0.0741	5.1129	0.1037			4.8776	0.6982	5.0832	3.4238	4.8776	0.4246	4.8776	0.3974	4.901	0.4203	5.1862	0.1865
4.8854	0.3426	4.8854	0.0843	5.1202	0.1554			4.8854	0.4949	5.0906	3.0195	4.8854	0.53	4.8854	0.5557	4.9087	0.5139	5.1935	0.3806
4.8932	0.343	4.8932	0.0856	5.1276	0.1355			4.8932	0.7626	5.098	3.0765	4.8932	0.4676	4.8932	0.2802	4.9164	0.4578	5.2008	0.0023
4.901	0.3265	4.901	0.0979	5.135	0.0898			4.901	0.6697	5.1055	2.9978	4.901	0.5307	4.901	0.4114	4.9241	0.0792	5.208	0.3226
4.9087	0.3827	4.9087	0.0517	5.1423	0.1496			4.9087	0.6374	5.1129	2.8475	4.9087	0.4135	4.9087	0.3039	4.9318	0.5689	5.2152	0.4064
4.9164	0.3521	4.9164	0.0587	5.1497	0.1276			4.9164	0.5787	5.1202	2.9235	4.9164	0.4033	4.9164	0.4147	4.9395	0.3961	5.2225	0.2794
4.9241	0.3432	4.9241	0.0374	5.1643	0.1152			4.9241	0.5368	5.135	2.868	4.9241	0.5572	4.9241	0.1367	4.9472	0.3858	5.2297	0.0746
4.9318	0.3614	4.9318	0.0631	5.1716	0.1118			4.9318	0.7954	5.1423	2.7405	4.9318	0.4511	4.9318	0.0425	4.9549	0.1454	5.2369	0.2332
4.9395	0.3692	4.9395	0.0197	5.1789	0.166			4.9395	0.5703	5.1497	2.1982	4.9395	0.5356	4.9395	0.5575	4.9625	0.2567	5.2441	0.1566
4.9472	0.3712	4.9472	0.0284	5.1862	0.1257			4.9472	0.6524	5.157	2.7986	4.9472	0.5224	4.9472	0.3244	4.9702	0.3126	5.2513	0.2018
4.9549	0.3571	4.9549	0.0261	5.1935	0.1236			4.9549	0.7664	5.1643	3.262	4.9549	0.3954	4.9549	0.318	4.9778	0.4034	5.2584	0.3233
4.9625	0.3919	4.9625	0.0295	5.208	0.1099			4.9625	0.6658	5.1716	2.7589	4.9625	0.5087	4.9625	0.4252	4.9854	0.3081	5.2656	0.2774
4.9702	0.4032	4.9702	0.0282	5.2152	0.1255			4.9702	1.0935	5.1789	2.5569	4.9702	0.5421	4.9702	0.4771	4.993	0.2266	5.2728	0.2955
4.9778	0.4054	4.9778	0.0441	5.2225	0.1191			4.9778	0.696	5.1862	2.3984	4.9778	0.5207	4.9778	0.3228	5.0006	0.2352	5.2799	0.4215
4.9854	0.338	4.9854	0.0357	5.2297	0.1363			4.9854	0.6675	5.1935	2.8335	4.9854	0.4384	4.9854	0.4242	5.0081	0.1706	5.287	0.1813
4.993	0.365	4.993	0.0415	5.2369	0.1401			4.993	0.5743	5.2008	3.0509	4.993	0.5369	4.993	0.4885	5.0157	0.5007	5.2941	0.155
5.0006	0.3517	5.0006	0.0302	5.2441	0.1256			5.0006	0.6827	5.208	2.879	5.0006	0.5186	5.0006	0.7814	5.0233	0.2631
5.0081	0.3869	5.0081	0.0161	5.2513	0.1534			5.0081	0.8538	5.2152	2.6978	5.0081	0.4893	5.0081	0.4121	5.0308	0.4408
5.0157	0.3723	5.0157	0.0179	5.2584	0.1056			5.0157	0.7756	5.2225	2.6842	5.0157	0.5509	5.0157	0.3699	5.0383	0.5191
5.0233	0.3922	5.0233	0.0241	5.2656	0.1162			5.0233	0.8262	5.2297	2.555	5.0233	0.4403	5.0233	0.4739	5.0458	0.6235
5.0308	0.3858	5.0308	0.0013	5.2728	0.1255			5.0308	0.7449	5.2441	3.0819	5.0308	0.5949	5.0308	0.5143	5.0533	0.3265
5.0383	0.3693	5.0383	0.0155	5.2799	0.1279			5.0383	0.7806	5.2513	3.3551	5.0383	0.6019	5.0383	0.6569	5.0608	0.5681
5.0458	0.3413	5.0458	0.0109	5.287	0.1637			5.0458	1.0399	5.2584	2.9475	5.0458	0.4116	5.0458	0.6075	5.0683	0.497
5.0533	0.3944	5.0533	0.0034	5.2941	0.1927			5.0533	0.9219	5.2656	2.5132	5.0533	0.5365	5.0533	0.5598	5.0757	0.7108
5.0608	0.3822	5.0608	0.0112					5.0608	0.9201	5.2728	3.1628	5.0608	0.5808	5.0608	0.3441	5.0832	0.4133
5.0683	0.3966	5.0683	0.0217					5.0683	0.696	5.2799	3.5159	5.0683	0.4614	5.0683	0.2488	5.0906	0.2864
5.0757	0.4012	5.0757	0.0377					5.0757	0.8434	5.287	3.1859	5.0757	0.5151	5.0757	0.3408	5.098	0.5185
5.0832	0.4527	5.0832	0.0675					5.0832	0.6565	5.2941	3.6003	5.0832	0.5518	5.0832	0.3028	5.1055	0.5072
5.0906	0.5378	5.0906	0.0488					5.0906	0.561			5.0906	0.4522	5.0906	0.2677	5.1129	0.5178
5.098	0.6617	5.098	0.0525					5.098	0.7203			5.098	0.5475	5.098	0.2236	5.1202	0.3666
5.1055	0.7225	5.1055	0.0408					5.1055	0.6833			5.1055	0.484	5.1055	0.3067	5.1276	0.5111
5.1129	0.5735	5.1129	0.0359					5.1129	0.441			5.1129	0.5988	5.1129	0.4819	5.135	0.4351
5.1202	0.5024	5.1202	0.0515					5.1202	0.6674			5.1202	0.5306	5.1202	0.5213	5.1423	0.5485
5.1276	0.4615	5.1276	0.0321					5.1276	0.6903			5.1276	0.565	5.1276	0.6343	5.1497	0.3516
5.135	0.4656	5.135	0.0474					5.135	0.5475			5.135	0.5157	5.135	0.6402	5.157	0.2907
5.1423	0.4342	5.1423	0.0368					5.1423	0.5154			5.1423	0.5421	5.1423	0.4158	5.1643	0.4932
5.1497	0.4189	5.1497	0.0454					5.1497	0.558			5.1497	0.5091	5.1497	0.5892	5.1716	0.4619
5.157	0.3798	5.157	0.0834					5.157	0.2989			5.157	0.5542	5.157	0.5342	5.1789	0.2941
5.1643	0.4049	5.1643	0.0523					5.1643	0.6709			5.1643	0.4662	5.1643	0.1608	5.1862	0.3779
5.1716	0.3936	5.1716	0.0403					5.1716	0.4752			5.1716	0.4761	5.1716	0.3963	5.1935	0.4146
5.1789	0.389	5.1789	0.0562					5.1789	0.4051			5.1789	0.5246	5.1789	0.4467	5.2008	0.5237
5.1862	0.3669	5.1862	0.0419					5.1862	0.7052			5.1862	0.4556	5.1862	0.5682	5.208	0.3997
5.1935	0.4036	5.1935	0.0244					5.1935	0.6577			5.1935	0.3609	5.1935	0.2527	5.2152	0.1731
5.2008	0.4102	5.2008	0.031					5.2008	0.5389			5.2008	0.473	5.2008	0.4074	5.2225	0.3183
5.208	0.3885	5.208	0.0362					5.208	0.6881			5.208	0.4901	5.208	0.4363	5.2297	0.2016
5.2152	0.4056	5.2152	0.0317					5.2152	0.8259			5.2152	0.4893	5.2152	0.4649	5.2369	0.214
5.2225	0.4203	5.2225	0.0293					5.2225	1.3053			5.2225	0.501	5.2225	0.393	5.2441	0.0064
5.2297	0.3595	5.2297	0.0503					5.2297	1.7066			5.2297	0.5415	5.2297	0.4273	5.2513	0.4134
5.2369	0.3758	5.2369	0.0427					5.2369	1.0354			5.2369	0.4399	5.2369	0.4312	5.2584	0.5052
5.2441	0.427	5.2441	0.0399					5.2441	0.4755			5.2441	0.4038	5.2441	0.4802	5.2656	0.3769
5.2513	0.3662	5.2513	0.0345					5.2513	0.5167			5.2513	0.3655	5.2513	0.3939	5.2728	-0.0021
5.2584	0.3716	5.2584	0.0538					5.2584	0.3876			5.2584	0.5272	5.2584	0.2864	5.2799	0.3664
5.2656	0.379	5.2656	0.0304					5.2656	0.5506			5.2656	0.511	5.2656	0.458	5.287	0.3873
5.2728	0.3923	5.2728	0.044					5.2728	0.4777			5.2728	0.4742	5.2728	-0.0108	5.2941	0.2885
5.2799	0.4148	5.2799	0.0429					5.2799	0.1779			5.2799	0.4393	5.2799	0.6019
5.287	0.41	5.287	0.0528					5.287	0.6179			5.287	0.4273	5.287	0.4104
5.2941	0.4205	5.2941	0.0353					5.2941	0.4451			5.2941	0.6221	5.2941	0.2138
