# Supplementary material for: Little red dots as young supermassive black holes in dense ionized cocoons
Source: Nature. 2026 Jan 14;649(8097):574–9. doi: 10.1038/s41586-025-09900-4 (PMC12804088; doi:10.1038/s41586-025-09900-4)
Supplement: Supplementary file 6 — Source Data Extended Data Fig. 2 [file 41586_2025_9900_MOESM6_ESM.csv]

Object_highSN	F277W_F444W_highSN	F150W_F200W_highSN	F277W_F444W_lowSN	F150W_F200W_lowSN	F277W_F444W_Kokorev2024	F150W_F200W_Kokorev2024
A	0.93	-0.04	-2.05	-0.07	1.56	0.32
C	-0.18	-0.37	-2.05	-0.22	1.89	0.61
D	0.54	-0.02	0.40	-0.61	1.15	-0.15
H	0.42	-0.35	nan	0.23	0.74	0.07
E	1.17	-0.23	0.63	-0.64	0.80	0.57
F	-0.69	-0.29	0.69	-0.01	1.72	0.19
I	-0.84	0.80	0.74	-0.35	2.24	0.53
G	-0.35	1.01	-0.11	-0.12	1.67	0.16
J	0.61	-0.50	-0.56	nan	2.07	-0.24
K	-0.50	-0.40	-1.27	-0.26	1.72	-0.11
L	0.25	nan	-0.94	-0.79	0.16	0.88
	nan	nan	0.28	-0.29	0.96	0.28
	nan	nan	0.07	-0.53	0.42	1.54
	nan	nan	-0.59	-0.69	0.68	0.57
	nan	nan	-1.36	-0.54	0.65	0.64
	nan	nan	1.84	1.58	1.07	-0.32
	nan	nan	nan	nan	1.75	0.21
	nan	nan	nan	nan	0.44	0.04
	nan	nan	nan	nan	1.84	-0.27
	nan	nan	nan	nan	1.68	0.07
	nan	nan	nan	nan	0.76	0.49
	nan	nan	nan	nan	0.67	0.25
	nan	nan	nan	nan	2.02	0.26
	nan	nan	nan	nan	-0.22	0.92
	nan	nan	nan	nan	0.23	0.24
	nan	nan	nan	nan	0.35	0.94
	nan	nan	nan	nan	0.18	0.70
	nan	nan	nan	nan	0.03	-0.25
	nan	nan	nan	nan	0.23	0.23
	nan	nan	nan	nan	1.42	-0.12
	nan	nan	nan	nan	1.43	0.33
	nan	nan	nan	nan	1.08	0.44
	nan	nan	nan	nan	0.31	0.66
	nan	nan	nan	nan	1.23	1.22
	nan	nan	nan	nan	0.88	0.29
	nan	nan	nan	nan	0.24	0.24
	nan	nan	nan	nan	1.70	0.33
	nan	nan	nan	nan	0.11	0.99
	nan	nan	nan	nan	0.47	-0.02
	nan	nan	nan	nan	1.78	0.05
	nan	nan	nan	nan	1.64	0.15
	nan	nan	nan	nan	0.87	-0.21
	nan	nan	nan	nan	0.41	0.44
	nan	nan	nan	nan	0.28	0.13
	nan	nan	nan	nan	1.20	0.32
	nan	nan	nan	nan	2.18	-0.48
	nan	nan	nan	nan	1.34	0.31
	nan	nan	nan	nan	1.29	0.04
	nan	nan	nan	nan	1.04	0.15
	nan	nan	nan	nan	1.31	-0.26
	nan	nan	nan	nan	1.27	0.26
	nan	nan	nan	nan	1.35	0.09
	nan	nan	nan	nan	0.79	0.22
	nan	nan	nan	nan	2.26	-0.28
	nan	nan	nan	nan	0.52	1.00
	nan	nan	nan	nan	1.55	0.44
	nan	nan	nan	nan	0.85	0.33
	nan	nan	nan	nan	1.55	0.36
	nan	nan	nan	nan	1.23	0.06
	nan	nan	nan	nan	0.68	1.27
	nan	nan	nan	nan	0.27	0.39
	nan	nan	nan	nan	1.05	0.35
	nan	nan	nan	nan	1.02	-0.21
	nan	nan	nan	nan	1.25	-0.20
	nan	nan	nan	nan	1.17	0.16
	nan	nan	nan	nan	0.74	0.18
	nan	nan	nan	nan	1.45	0.38
	nan	nan	nan	nan	1.26	0.09
	nan	nan	nan	nan	1.50	0.11
	nan	nan	nan	nan	1.09	0.70
	nan	nan	nan	nan	1.15	0.07
	nan	nan	nan	nan	2.23	0.33
	nan	nan	nan	nan	0.42	0.55
	nan	nan	nan	nan	0.43	0.39
	nan	nan	nan	nan	0.75	0.24
	nan	nan	nan	nan	1.13	0.17
	nan	nan	nan	nan	-0.70	0.03
	nan	nan	nan	nan	0.48	0.84
	nan	nan	nan	nan	0.66	0.05
	nan	nan	nan	nan	1.71	0.17
	nan	nan	nan	nan	0.50	0.27
	nan	nan	nan	nan	0.09	-0.00
	nan	nan	nan	nan	0.91	0.26
	nan	nan	nan	nan	0.76	-0.12
	nan	nan	nan	nan	0.95	-0.24
	nan	nan	nan	nan	0.65	0.43
	nan	nan	nan	nan	1.56	0.34
	nan	nan	nan	nan	0.53	0.54
	nan	nan	nan	nan	1.19	0.00
	nan	nan	nan	nan	0.16	0.02
	nan	nan	nan	nan	2.20	-0.12
	nan	nan	nan	nan	1.13	0.06
	nan	nan	nan	nan	1.08	0.05
	nan	nan	nan	nan	1.08	-0.25
	nan	nan	nan	nan	1.48	-0.08
	nan	nan	nan	nan	0.50	0.67
	nan	nan	nan	nan	1.59	0.10
	nan	nan	nan	nan	0.80	0.05
	nan	nan	nan	nan	0.32	0.55
	nan	nan	nan	nan	0.53	0.29
	nan	nan	nan	nan	-0.02	0.43
	nan	nan	nan	nan	1.09	0.41
	nan	nan	nan	nan	0.52	0.15
	nan	nan	nan	nan	1.58	-0.03
	nan	nan	nan	nan	0.74	0.56
	nan	nan	nan	nan	2.01	0.31
	nan	nan	nan	nan	0.45	-0.06
	nan	nan	nan	nan	0.60	-0.05
	nan	nan	nan	nan	0.67	0.15
	nan	nan	nan	nan	0.66	0.39
	nan	nan	nan	nan	0.91	-0.12
	nan	nan	nan	nan	0.82	0.32
	nan	nan	nan	nan	1.20	0.51
	nan	nan	nan	nan	0.39	0.54
	nan	nan	nan	nan	1.52	0.27
	nan	nan	nan	nan	-0.19	0.30
	nan	nan	nan	nan	0.13	0.52
	nan	nan	nan	nan	1.34	0.15
	nan	nan	nan	nan	1.80	0.19
	nan	nan	nan	nan	1.56	0.53
	nan	nan	nan	nan	-0.14	0.47
	nan	nan	nan	nan	0.06	1.19
	nan	nan	nan	nan	0.45	0.06
	nan	nan	nan	nan	-0.37	1.00
	nan	nan	nan	nan	-0.30	0.27
	nan	nan	nan	nan	0.22	-0.05
	nan	nan	nan	nan	1.58	0.17
	nan	nan	nan	nan	1.62	0.31
	nan	nan	nan	nan	1.50	0.24
	nan	nan	nan	nan	0.20	0.19
	nan	nan	nan	nan	0.98	0.50
	nan	nan	nan	nan	0.77	0.26
	nan	nan	nan	nan	0.65	-0.58
	nan	nan	nan	nan	0.11	0.18
	nan	nan	nan	nan	1.36	0.03
	nan	nan	nan	nan	0.28	0.08
	nan	nan	nan	nan	1.39	0.20
	nan	nan	nan	nan	1.89	0.64
	nan	nan	nan	nan	0.36	1.49
	nan	nan	nan	nan	0.82	0.12
	nan	nan	nan	nan	0.77	0.15
	nan	nan	nan	nan	0.56	0.26
	nan	nan	nan	nan	0.33	0.59
	nan	nan	nan	nan	1.56	0.31
	nan	nan	nan	nan	1.89	0.58
	nan	nan	nan	nan	1.14	-0.16
	nan	nan	nan	nan	0.73	0.07
	nan	nan	nan	nan	0.80	0.55
	nan	nan	nan	nan	1.72	0.21
	nan	nan	nan	nan	2.64	0.50
	nan	nan	nan	nan	1.65	0.13
	nan	nan	nan	nan	2.07	-0.28
	nan	nan	nan	nan	1.72	-0.12
	nan	nan	nan	nan	1.94	-0.18
	nan	nan	nan	nan	0.16	0.73
	nan	nan	nan	nan	0.91	-0.27
	nan	nan	nan	nan	0.13	0.33
	nan	nan	nan	nan	0.96	0.47
	nan	nan	nan	nan	1.30	0.04
	nan	nan	nan	nan	1.16	-0.30
	nan	nan	nan	nan	1.82	0.00
	nan	nan	nan	nan	1.64	-0.22
	nan	nan	nan	nan	0.28	1.70
	nan	nan	nan	nan	1.47	0.25
	nan	nan	nan	nan	2.84	0.56
	nan	nan	nan	nan	1.23	0.46
	nan	nan	nan	nan	1.65	0.14
	nan	nan	nan	nan	0.56	0.54
	nan	nan	nan	nan	0.53	-0.05
	nan	nan	nan	nan	0.39	1.21
	nan	nan	nan	nan	1.02	0.24
	nan	nan	nan	nan	1.49	0.14
	nan	nan	nan	nan	0.36	0.19
	nan	nan	nan	nan	1.93	-0.38
	nan	nan	nan	nan	1.09	0.10
	nan	nan	nan	nan	1.47	0.46
	nan	nan	nan	nan	1.18	0.24
	nan	nan	nan	nan	1.20	-0.52
	nan	nan	nan	nan	1.87	0.23
	nan	nan	nan	nan	0.33	0.12
	nan	nan	nan	nan	1.78	0.21
	nan	nan	nan	nan	1.56	-0.00
	nan	nan	nan	nan	0.51	0.62
	nan	nan	nan	nan	1.62	0.10
	nan	nan	nan	nan	0.72	0.27
	nan	nan	nan	nan	1.19	-0.08
	nan	nan	nan	nan	1.37	-0.18
	nan	nan	nan	nan	1.48	0.15
	nan	nan	nan	nan	0.92	0.11
	nan	nan	nan	nan	0.24	1.32
	nan	nan	nan	nan	1.78	0.36
	nan	nan	nan	nan	1.44	0.18
	nan	nan	nan	nan	1.90	-0.16
	nan	nan	nan	nan	2.19	0.10
	nan	nan	nan	nan	1.01	-0.07
	nan	nan	nan	nan	1.53	-0.20
	nan	nan	nan	nan	1.57	0.15
	nan	nan	nan	nan	1.24	-0.12
	nan	nan	nan	nan	1.17	0.27
	nan	nan	nan	nan	1.22	0.12
	nan	nan	nan	nan	1.05	-0.17
	nan	nan	nan	nan	-0.10	0.60
	nan	nan	nan	nan	0.74	0.18
	nan	nan	nan	nan	1.77	0.27
	nan	nan	nan	nan	0.16	1.59
	nan	nan	nan	nan	1.47	0.05
	nan	nan	nan	nan	0.73	0.39
	nan	nan	nan	nan	1.44	-0.01
	nan	nan	nan	nan	1.62	0.23
	nan	nan	nan	nan	2.23	0.33
	nan	nan	nan	nan	0.76	0.24
	nan	nan	nan	nan	1.83	0.62
	nan	nan	nan	nan	1.88	0.17
	nan	nan	nan	nan	1.18	-0.21
	nan	nan	nan	nan	0.48	0.97
	nan	nan	nan	nan	0.66	0.01
	nan	nan	nan	nan	1.46	0.43
	nan	nan	nan	nan	1.28	-0.03
	nan	nan	nan	nan	0.45	0.15
	nan	nan	nan	nan	0.11	0.24
	nan	nan	nan	nan	0.09	0.04
	nan	nan	nan	nan	0.91	0.27
	nan	nan	nan	nan	1.08	0.06
	nan	nan	nan	nan	0.30	0.69
	nan	nan	nan	nan	1.50	0.47
	nan	nan	nan	nan	1.64	-0.12
	nan	nan	nan	nan	1.01	0.09
	nan	nan	nan	nan	1.08	0.05
	nan	nan	nan	nan	0.20	0.84
	nan	nan	nan	nan	0.63	0.24
	nan	nan	nan	nan	1.49	-0.08
	nan	nan	nan	nan	1.61	-0.02
	nan	nan	nan	nan	0.53	0.28
	nan	nan	nan	nan	0.38	0.88
	nan	nan	nan	nan	0.74	0.09
	nan	nan	nan	nan	1.79	-0.04
	nan	nan	nan	nan	0.65	0.55
	nan	nan	nan	nan	1.60	0.39
	nan	nan	nan	nan	0.85	-0.16
	nan	nan	nan	nan	0.83	0.49
	nan	nan	nan	nan	0.11	0.32
	nan	nan	nan	nan	1.67	-0.32
	nan	nan	nan	nan	1.94	-0.01
	nan	nan	nan	nan	3.71	-0.22
	nan	nan	nan	nan	1.33	-0.15
	nan	nan	nan	nan	0.80	0.15
	nan	nan	nan	nan	1.00	0.12
	nan	nan	nan	nan	0.75	0.06
	nan	nan	nan	nan	0.80	-0.07
	nan	nan	nan	nan	0.40	0.58
	nan	nan	nan	nan	2.83	0.75
	nan	nan	nan	nan	1.52	0.04
	nan	nan	nan	nan	2.34	0.32
	nan	nan	nan	nan	0.38	0.50
	nan	nan	nan	nan	0.52	0.23
	nan	nan	nan	nan	2.39	-0.16
	nan	nan	nan	nan	1.21	0.03
	nan	nan	nan	nan	1.19	-0.04
	nan	nan	nan	nan	1.99	0.29
	nan	nan	nan	nan	1.66	0.16
