# Supplementary material for: Little red dots as young supermassive black holes in dense ionized cocoons
Source: Nature. 2026 Jan 14;649(8097):574–9. doi: 10.1038/s41586-025-09900-4 (PMC12804088; doi:10.1038/s41586-025-09900-4)
Supplement: Supplementary file 7 — Source Data Extended Data Fig. 3 [file 41586_2025_9900_MOESM7_ESM.csv]

velocity_red_wing_ObjectA	flux_red_wing_ObjectA	flux_red_wing_exp_ObjectA	residuals_red_wing_exp_ObjectA	velocity_blue_wing_ObjectA	flux_blue_wing_ObjectA	flux_blue_wing_exp_ObjectA	residuals_blue_wing_exp_ObjectA	flux_red_wing_gauss_ObjectA	residuals_red_wing_gauss_ObjectA	flux_blue_wing_gauss_ObjectA	residuals_blue_wing_gauss_ObjectA	velocity_red_wing_ObjectB	flux_red_wing_ObjectB	flux_red_wing_exp_ObjectB	residuals_red_wing_exp_ObjectB	velocity_blue_wing_ObjectB	flux_blue_wing_ObjectB	flux_blue_wing_exp_ObjectB	residuals_blue_wing_exp_ObjectB	flux_red_wing_gauss_ObjectB	residuals_red_wing_gauss_ObjectB	flux_blue_wing_gauss_ObjectB	residuals_blue_wing_gauss_ObjectB	velocity_red_wing_ObjectC	flux_red_wing_ObjectC	flux_red_wing_exp_ObjectC	residuals_red_wing_exp_ObjectC	velocity_blue_wing_ObjectC	flux_blue_wing_ObjectC	flux_blue_wing_exp_ObjectC	residuals_blue_wing_exp_ObjectC	flux_red_wing_gauss_ObjectC	residuals_red_wing_gauss_ObjectC	flux_blue_wing_gauss_ObjectC	residuals_blue_wing_gauss_ObjectC	velocity_red_wing_ObjectD	flux_red_wing_ObjectD	flux_red_wing_exp_ObjectD	residuals_red_wing_exp_ObjectD	velocity_blue_wing_ObjectD	flux_blue_wing_ObjectD	flux_blue_wing_exp_ObjectD	residuals_blue_wing_exp_ObjectD	flux_red_wing_gauss_ObjectD	residuals_red_wing_gauss_ObjectD	flux_blue_wing_gauss_ObjectD	residuals_blue_wing_gauss_ObjectD	velocity_red_wing_ObjectE	flux_red_wing_ObjectE
3.80e+01	9.29e-01	9.71e-01	-2.07e+00	3.99e+03	4.53e-03	1.48e-02	-1.91e+00	1.03e+00	-4.93e+00	1.23e-03	2.62e+00	6.19e+01	8.96e-01	8.79e-01	8.82e-01	3.97e+03	6.53e-02	7.52e-02	-9.62e-01	8.71e-01	1.28e+00	5.50e-02	7.53e-01	3.66e+01	5.14e-01	5.41e-01	-1.89e+00	3.91e+03	3.46e-03	1.65e-03	3.31e-01	6.19e-01	-7.52e+00	5.09e-06	5.51e-01	3.81e+01	1.00e+00	1.11e+00	-6.14e+00	3.93e+03	1.87e-02	1.51e-02	7.74e-01	1.09e+00	-5.08e+00	2.42e-03	2.87e+00	6.25e+01	8.03e-01
8.60e+01	8.91e-01	8.83e-01	3.81e-01	3.94e+03	2.79e-02	1.55e-02	1.86e+00	9.22e-01	-1.58e+00	1.41e-03	1.09e+00	1.88e+02	7.27e-01	7.17e-01	6.33e-01	3.84e+03	6.83e-02	8.12e-02	-1.39e+00	6.68e-01	3.73e+00	6.31e-02	2.82e-01	9.30e+01	3.64e-01	3.42e-01	1.89e+00	3.86e+03	1.36e-03	1.79e-03	-7.67e-02	3.87e-01	-2.09e+00	8.55e-06	2.74e+00	1.62e+02	8.86e-01	8.82e-01	2.25e-01	3.81e+03	1.74e-02	1.71e-02	6.97e-02	9.89e-01	-5.96e+00	3.30e-03	2.18e+00	1.64e+02	7.58e-01
1.34e+02	8.28e-01	7.89e-01	2.00e+00	3.89e+03	1.69e-02	1.62e-02	1.28e-01	7.85e-01	2.08e+00	1.64e-03	1.21e+00	3.14e+02	5.94e-01	5.90e-01	2.78e-01	3.71e+03	7.02e-02	8.77e-02	-1.80e+00	5.27e-01	4.54e+00	7.21e-02	-4.60e-01	1.49e+02	3.14e-01	2.94e-01	2.00e+00	3.74e+03	5.06e-03	2.09e-03	4.63e-01	2.63e-01	4.97e+00	1.97e-05	6.55e-01	2.86e+02	7.12e-01	6.86e-01	1.52e+00	3.68e+03	1.93e-02	1.92e-02	2.52e-02	6.85e-01	1.52e+00	4.44e-03	2.38e+00	2.65e+02	8.27e-01
1.82e+02	7.29e-01	7.02e-01	1.47e+00	3.85e+03	1.79e-02	1.70e-02	1.67e-01	6.55e-01	3.88e+00	1.87e-03	1.04e+00	4.40e+02	5.17e-01	5.22e-01	-3.45e-01	3.59e+03	8.85e-02	9.48e-02	-6.96e-01	4.78e-01	2.69e+00	8.19e-02	4.55e-01	2.06e+02	2.63e-01	2.70e-01	-6.80e-01	3.69e+03	2.01e-02	2.28e-03	2.62e+00	2.21e-01	4.21e+00	2.59e-05	6.48e-01	4.10e+02	5.45e-01	5.42e-01	1.82e-01	3.56e+03	3.61e-02	2.15e-02	2.12e+00	4.74e-01	4.30e+00	5.89e-03	3.96e+00	3.66e+02	7.97e-01
2.30e+02	6.10e-01	6.29e-01	-1.15e+00	3.80e+03	1.74e-02	1.78e-02	-6.32e-02	5.66e-01	2.34e+00	2.14e-03	2.83e+00	5.65e+02	5.05e-01	4.97e-01	5.56e-01	3.46e+03	7.74e-02	1.02e-01	-2.68e+00	4.93e-01	7.63e-01	9.27e-02	-1.91e+00	2.62e+02	2.53e-01	2.49e-01	4.24e-01	3.63e+03	5.84e-03	2.46e-03	5.13e-01	2.08e-01	4.73e+00	3.42e-05	3.00e-01	5.34e+02	4.34e-01	4.37e-01	-2.98e-01	3.44e+03	1.89e-02	2.43e-02	-1.02e+00	3.83e-01	4.58e+00	7.80e-03	1.52e+00	4.68e+02	1.00e+00
2.78e+02	5.54e-01	5.70e-01	-7.96e-01	3.75e+03	2.64e-02	1.86e-02	1.47e+00	5.04e-01	2.28e+00	2.45e-03	2.40e+00	6.91e+02	5.20e-01	5.00e-01	1.45e+00	3.34e+03	1.12e-01	1.11e-01	1.59e-01	5.29e-01	-7.66e-01	1.04e-01	5.69e-01	3.19e+02	2.34e-01	2.30e-01	5.26e-01	3.57e+03	5.23e-03	2.66e-03	4.51e-01	2.01e-01	3.68e+00	4.32e-05	2.45e+00	6.58e+02	3.81e-01	3.63e-01	1.76e+00	3.31e+03	4.02e-02	2.72e-02	2.84e+00	3.36e-01	4.34e+00	1.02e-02	5.86e+00	5.69e+02	9.47e-01
3.26e+02	4.85e-01	5.20e-01	-2.20e+00	3.70e+03	2.62e-02	1.94e-02	1.13e+00	4.64e-01	9.30e-01	2.79e-03	6.36e-01	8.17e+02	5.11e-01	5.03e-01	5.25e-01	3.21e+03	1.26e-01	1.20e-01	6.86e-01	5.39e-01	-2.07e+00	1.17e-01	6.95e-01	3.75e+02	2.01e-01	2.12e-01	-1.15e+00	3.52e+03	3.65e-03	2.89e-03	1.08e-01	1.95e-01	5.58e-01	7.64e-05	1.70e+00	7.82e+02	3.53e-01	3.15e-01	3.78e+00	3.19e+03	3.33e-02	3.06e-02	6.43e-01	3.01e-01	5.00e+00	1.33e-02	3.93e+00	6.70e+02	9.13e-01
3.74e+02	4.94e-01	4.79e-01	1.02e+00	3.65e+03	1.62e-02	2.03e-02	-6.56e-01	4.34e-01	3.70e+00	3.18e-03	2.61e+00	9.43e+02	4.90e-01	4.72e-01	1.19e+00	3.09e+03	1.14e-01	1.29e-01	-1.66e+00	5.01e-01	-8.60e-01	1.30e-01	-2.07e+00	4.32e+02	1.69e-01	1.95e-01	-3.16e+00	3.46e+03	1.60e-02	3.13e-03	2.19e+00	1.88e-01	-2.39e+00	1.02e-04	2.96e-02	9.06e+02	3.08e-01	2.80e-01	2.32e+00	3.06e+03	4.03e-02	3.44e-02	7.39e-01	2.75e-01	2.60e+00	1.70e-02	2.53e+00	7.72e+02	6.86e-01
4.22e+02	4.43e-01	4.45e-01	-9.09e-02	3.61e+03	2.90e-02	2.13e-02	1.22e+00	4.07e-01	2.07e+00	3.60e-03	2.07e+00	1.07e+03	3.79e-01	4.08e-01	-2.23e+00	2.96e+03	1.11e-01	1.40e-01	-2.97e+00	4.32e-01	-4.23e+00	1.45e-01	-3.77e+00	4.88e+02	1.48e-01	1.80e-01	-3.99e+00	3.35e+03	1.21e-02	3.68e-03	1.36e+00	1.80e-01	-4.15e+00	1.28e-04	1.12e+00	1.03e+03	2.46e-01	2.49e-01	-3.08e-01	2.94e+03	4.34e-02	3.87e-02	6.77e-01	2.55e-01	-1.12e+00	2.15e-02	2.73e+00	8.73e+02	7.75e-01
4.70e+02	4.10e-01	4.16e-01	-3.48e-01	3.56e+03	2.69e-02	2.23e-02	6.86e-01	3.81e-01	1.46e+00	4.08e-03	1.63e+00	1.19e+03	3.25e-01	3.44e-01	-1.40e+00	2.83e+03	1.44e-01	1.51e-01	-7.79e-01	3.67e-01	-3.14e+00	1.60e-01	-2.07e+00	5.44e+02	1.57e-01	1.66e-01	-1.04e+00	3.29e+03	1.78e-03	3.99e-03	-3.66e-01	1.72e-01	-1.89e+00	1.66e-04	1.27e+00	1.15e+03	2.27e-01	2.22e-01	5.44e-01	2.82e+03	4.92e-02	4.36e-02	8.92e-01	2.35e-01	-1.16e+00	2.70e-02	3.09e+00	9.74e+02	6.61e-01
5.18e+02	3.81e-01	3.91e-01	-7.10e-01	3.51e+03	2.71e-02	2.33e-02	4.47e-01	3.57e-01	1.14e+00	4.63e-03	-4.63e-01	1.32e+03	2.89e-01	3.01e-01	-7.82e-01	2.71e+03	1.83e-01	1.63e-01	1.93e+00	3.23e-01	-2.40e+00	1.76e-01	4.44e-01	6.01e+02	1.46e-01	1.53e-01	-9.12e-01	3.24e+03	9.35e-03	4.31e-03	7.30e-01	1.64e-01	-2.45e+00	2.85e-04	7.25e-01	1.28e+03	1.74e-01	1.97e-01	-2.95e+00	2.69e+03	4.87e-02	4.91e-02	-3.25e-02	2.14e-01	-5.45e+00	3.36e-02	1.16e+00	1.08e+03	6.31e-01
5.66e+02	3.78e-01	3.69e-01	5.87e-01	3.46e+03	1.08e-02	2.44e-02	-1.97e+00	3.43e-01	1.92e+00	5.26e-03	2.60e+00	1.45e+03	2.60e-01	2.73e-01	-8.27e-01	2.58e+03	1.81e-01	1.76e-01	5.21e-01	2.94e-01	-2.36e+00	1.93e-01	-1.32e+00	6.57e+02	1.29e-01	1.41e-01	-1.59e+00	3.18e+03	1.05e-02	4.67e-03	8.40e-01	1.55e-01	-3.51e+00	3.57e-04	2.22e+00	1.40e+03	1.61e-01	1.75e-01	-1.34e+00	2.57e+03	5.76e-02	5.52e-02	4.79e-01	1.94e-01	-3.35e+00	4.14e-02	2.64e+00	1.18e+03	5.31e-01
6.13e+02	3.58e-01	3.50e-01	5.54e-01	3.41e+03	3.06e-02	2.56e-02	8.19e-01	3.32e-01	1.32e+00	5.94e-03	9.57e-01	1.57e+03	2.64e-01	2.51e-01	7.12e-01	2.46e+03	1.70e-01	1.90e-01	-2.22e+00	2.74e-01	-6.88e-01	2.10e-01	-4.69e+00	7.14e+02	1.35e-01	1.30e-01	5.85e-01	3.12e+03	4.29e-04	5.05e-03	-7.45e-01	1.46e-01	-1.55e+00	4.66e-04	1.25e+00	1.53e+03	1.21e-01	1.56e-01	-5.21e+00	2.44e+03	5.32e-02	6.21e-02	-1.57e+00	1.73e-01	-8.19e+00	5.04e-02	-1.87e-02	1.28e+03	4.62e-01
6.61e+02	3.49e-01	3.33e-01	1.12e+00	3.37e+03	2.11e-02	2.68e-02	-9.43e-01	3.22e-01	1.36e+00	6.72e-03	2.81e+00	1.70e+03	1.96e-01	2.32e-01	-3.23e+00	2.33e+03	1.88e-01	2.05e-01	-1.73e+00	2.55e-01	-5.39e+00	2.28e-01	-4.16e+00	7.70e+02	1.30e-01	1.20e-01	1.17e+00	3.07e+03	7.56e-03	5.47e-03	2.61e-01	1.37e-01	-1.06e+00	5.95e-04	2.14e+00	1.65e+03	1.28e-01	1.38e-01	-1.14e+00	2.32e+03	6.95e-02	6.99e-02	-6.47e-02	1.53e-01	-3.05e+00	6.08e-02	9.21e-01	1.38e+03	4.93e-01
7.09e+02	3.09e-01	3.18e-01	-7.37e-01	3.32e+03	3.53e-02	2.80e-02	1.06e+00	3.11e-01	-9.09e-01	7.56e-03	2.34e+00	1.82e+03	2.19e-01	2.15e-01	3.00e-01	2.20e+03	2.26e-01	2.22e-01	3.66e-01	2.37e-01	-1.72e+00	2.46e-01	-2.16e+00	8.27e+02	1.20e-01	1.11e-01	1.23e+00	3.01e+03	1.55e-02	5.92e-03	1.56e+00	1.28e-01	-1.19e+00	7.51e-04	-7.80e-02	1.77e+03	1.20e-01	1.23e-01	-4.37e-01	2.19e+03	7.17e-02	7.86e-02	-6.77e-01	1.34e-01	-2.50e+00	7.27e-02	-3.75e-01	1.48e+03	4.59e-01
7.57e+02	3.06e-01	3.03e-01	2.66e-01	3.27e+03	3.22e-02	2.93e-02	4.38e-01	3.01e-01	-2.43e-01	8.49e-03	3.46e+00	1.95e+03	1.94e-01	1.99e-01	-4.76e-01	2.08e+03	2.25e-01	2.40e-01	-1.48e+00	2.19e-01	-2.53e+00	2.64e-01	-4.14e+00	8.83e+02	1.02e-01	1.02e-01	-7.87e-03	2.95e+03	1.11e-02	6.41e-03	6.36e-01	1.19e-01	-2.28e+00	9.38e-04	2.77e+00	1.90e+03	8.63e-02	1.09e-01	-4.31e+00	2.07e+03	9.55e-02	8.86e-02	9.40e-01	1.17e-01	-6.21e+00	8.60e-02	9.07e-01	1.58e+03	4.19e-01
8.05e+02	3.21e-01	2.90e-01	2.58e+00	3.22e+03	4.04e-02	3.07e-02	1.49e+00	2.91e-01	1.79e+00	9.51e-03	3.81e+00	2.08e+03	1.79e-01	1.84e-01	-5.39e-01	1.95e+03	2.66e-01	2.59e-01	6.57e-01	2.01e-01	-2.46e+00	2.82e-01	-1.73e+00	9.39e+02	1.21e-01	9.45e-02	3.17e+00	2.90e+03	1.64e-02	6.95e-03	1.41e+00	1.10e-01	1.14e+00	1.17e-03	8.17e-01	2.02e+03	1.00e-01	9.70e-02	3.78e-01	1.95e+03	1.05e-01	9.96e-02	6.20e-01	1.00e-01	-3.03e-01	1.01e-01	1.25e-01	1.68e+03	2.85e-01
8.53e+02	2.73e-01	2.77e-01	-3.60e-01	3.17e+03	4.18e-02	3.21e-02	1.61e+00	2.81e-01	-1.51e+00	1.06e-02	3.32e+00	2.20e+03	1.34e-01	1.71e-01	-3.34e+00	1.83e+03	2.89e-01	2.80e-01	8.84e-01	1.84e-01	-4.81e+00	3.00e-01	-1.20e+00	9.96e+02	9.38e-02	8.72e-02	8.57e-01	2.84e+03	1.71e-03	7.52e-03	-8.95e-01	1.02e-01	-1.14e+00	1.46e-03	1.76e+00	2.15e+03	5.87e-02	8.61e-02	-3.70e+00	1.82e+03	1.13e-01	1.12e-01	1.57e-01	8.56e-02	-3.96e+00	1.17e-01	-9.86e-01	1.79e+03	2.70e-01
9.01e+02	2.85e-01	2.64e-01	1.64e+00	3.13e+03	4.23e-02	3.37e-02	1.29e+00	2.72e-01	3.75e-01	1.19e-02	3.13e+00	2.33e+03	1.60e-01	1.58e-01	2.27e-01	1.70e+03	3.15e-01	3.02e-01	1.19e+00	1.68e-01	-1.00e+00	3.18e-01	-4.18e-01	1.05e+03	7.04e-02	8.04e-02	-1.48e+00	2.78e+03	2.01e-02	8.14e-03	1.87e+00	9.30e-02	-3.51e+00	1.80e-03	3.87e-01	2.27e+03	5.81e-02	7.65e-02	-3.90e+00	1.70e+03	1.17e-01	1.26e-01	-1.27e+00	7.22e-02	-3.53e+00	1.35e-01	-2.83e+00	1.89e+03	2.54e-01
9.49e+02	2.59e-01	2.53e-01	5.85e-01	3.08e+03	3.95e-02	3.52e-02	7.37e-01	2.62e-01	-1.06e+00	1.32e-02	3.24e+00	2.45e+03	1.46e-01	1.46e-01	2.52e-02	1.57e+03	3.44e-01	3.26e-01	1.51e+00	1.52e-01	-7.91e-01	3.35e-01	5.52e-01	1.11e+03	8.65e-02	7.42e-02	1.70e+00	2.73e+03	7.89e-03	8.82e-03	-1.44e-01	8.49e-02	5.74e-02	2.21e-03	2.17e+00	2.39e+03	7.15e-02	6.80e-02	4.02e-01	1.57e+03	1.45e-01	1.42e-01	3.95e-01	6.03e-02	9.90e-01	1.54e-01	-1.27e+00	1.99e+03	2.71e-01
9.97e+02	2.60e-01	2.41e-01	1.45e+00	3.03e+03	4.44e-02	3.69e-02	1.13e+00	2.53e-01	-1.31e-01	1.47e-02	1.41e-01	2.58e+03	1.29e-01	1.35e-01	-6.08e-01	1.45e+03	3.56e-01	3.53e-01	2.58e-01	1.37e-01	-1.05e+00	3.53e-01	1.04e-01	1.17e+03	5.96e-02	6.84e-02	-1.31e+00	2.67e+03	1.43e-02	9.56e-03	7.33e-01	7.71e-02	-2.76e+00	2.70e-03	3.14e+00	2.52e+03	5.21e-02	6.06e-02	-1.16e+00	1.45e+03	1.58e-01	1.59e-01	-1.74e-01	5.00e-02	-5.78e-02	1.73e-01	-1.90e+00	2.09e+03	2.30e-01
1.05e+03	2.19e-01	2.31e-01	-9.19e-01	2.98e+03	2.55e-02	3.86e-02	-1.55e+00	2.43e-01	-2.69e+00	1.64e-02	1.96e+00	2.71e+03	1.23e-01	1.25e-01	-2.03e-01	1.32e+03	4.15e-01	3.81e-01	2.44e+00	1.23e-01	-2.83e-01	3.71e-01	3.05e+00	1.22e+03	7.11e-02	6.31e-02	1.19e+00	2.62e+03	6.00e-03	1.04e-02	-6.15e-01	6.97e-02	3.37e-02	3.28e-03	1.83e+00	2.64e+03	4.64e-02	5.40e-02	-1.91e+00	1.33e+03	1.68e-01	1.79e-01	-1.37e+00	4.10e-02	7.34e-01	1.94e-01	-3.36e+00	2.19e+03	2.28e-01
1.09e+03	2.12e-01	2.20e-01	-5.73e-01	2.93e+03	3.78e-02	4.04e-02	-4.36e-01	2.33e-01	-2.17e+00	1.81e-02	1.43e+00	2.83e+03	1.26e-01	1.16e-01	1.14e+00	1.20e+03	4.33e-01	4.14e-01	1.34e+00	1.10e-01	1.45e+00	3.93e-01	2.66e+00	1.28e+03	6.38e-02	5.82e-02	8.12e-01	2.56e+03	2.06e-02	1.12e-02	1.20e+00	6.27e-02	-1.77e-02	4.00e-03	2.76e+00	2.77e+03	4.94e-02	4.81e-02	2.12e-01	1.20e+03	2.03e-01	2.02e-01	1.07e-01	3.33e-02	2.14e+00	2.15e-01	-1.70e+00	2.29e+03	2.16e-01
1.14e+03	2.23e-01	2.11e-01	1.04e+00	2.89e+03	3.67e-02	4.23e-02	-8.95e-01	2.24e-01	-8.99e-01	2.01e-02	1.41e+00	2.96e+03	1.30e-01	1.07e-01	2.34e+00	1.07e+03	4.74e-01	4.53e-01	1.58e+00	9.83e-02	3.01e+00	4.22e-01	3.78e+00	1.33e+03	7.26e-02	5.37e-02	2.83e+00	2.50e+03	2.61e-02	1.22e-02	1.99e+00	5.62e-02	2.29e+00	4.85e-03	1.98e+00	2.89e+03	4.62e-02	4.29e-02	5.05e-01	1.08e+03	2.22e-01	2.27e-01	-5.93e-01	2.67e-02	2.55e+00	2.35e-01	-1.88e+00	2.39e+03	1.32e-01
1.19e+03	1.86e-01	2.01e-01	-1.49e+00	2.84e+03	3.92e-02	4.43e-02	-7.66e-01	2.14e-01	-3.63e+00	2.22e-02	2.23e+00	3.08e+03	1.22e-01	9.93e-02	2.32e+00	9.45e+02	5.07e-01	5.01e-01	3.70e-01	8.71e-02	3.29e+00	4.53e-01	3.50e+00	1.39e+03	4.76e-02	4.96e-02	-3.05e-01	2.45e+03	1.80e-02	1.32e-02	6.61e-01	5.01e-02	-5.75e-01	5.83e-03	2.50e+00	3.02e+03	3.66e-02	3.82e-02	-2.41e-01	9.54e+02	2.56e-01	2.55e-01	9.13e-02	2.13e-02	1.99e+00	2.56e-01	-2.42e-01	2.49e+03	1.24e-01
1.24e+03	1.97e-01	1.92e-01	3.76e-01	2.79e+03	5.17e-02	4.64e-02	5.94e-01	2.04e-01	-1.53e+00	2.45e-02	1.13e+00	3.21e+03	1.16e-01	9.19e-02	2.58e+00	8.19e+02	5.63e-01	5.53e-01	5.89e-01	7.69e-02	3.88e+00	4.77e-01	5.01e+00	1.45e+03	4.06e-02	4.57e-02	-7.94e-01	2.39e+03	2.51e-02	1.43e-02	1.52e+00	4.45e-02	-7.88e-01	6.99e-03	5.04e+00	3.14e+03	3.36e-02	3.39e-02	-7.01e-02	8.30e+02	2.61e-01	2.87e-01	-2.70e+00	1.68e-02	3.48e+00	2.74e-01	-1.63e+00	2.60e+03	2.04e-01
1.28e+03	1.76e-01	1.84e-01	-7.96e-01	2.74e+03	4.25e-02	4.85e-02	-8.06e-01	1.95e-01	-2.86e+00	2.70e-02	2.16e+00	3.33e+03	1.05e-01	8.51e-02	2.19e+00	6.93e+02	5.68e-01	5.98e-01	-1.95e+00	6.75e-02	3.81e+00	4.98e-01	4.40e+00	1.50e+03	5.39e-02	4.22e-02	1.78e+00	2.33e+03	2.15e-02	1.55e-02	7.82e-01	3.93e-02	2.04e+00	8.33e-03	5.00e+00	3.26e+03	2.86e-02	3.01e-02	-2.57e-01	7.06e+02	1.74e-01	1.63e-01	1.34e+00	1.31e-02	2.18e+00	1.47e-01	2.84e+00	2.70e+03	1.39e-01
1.33e+03	1.88e-01	1.76e-01	1.19e+00	2.70e+03	5.20e-02	5.08e-02	1.64e-01	1.86e-01	-7.76e-01	2.96e-02	4.68e+00	3.46e+03	7.89e-02	7.88e-02	1.68e-02	5.67e+02	6.13e-01	6.40e-01	-1.90e+00	5.89e-02	1.62e+00	5.46e-01	4.46e+00	1.56e+03	4.65e-02	3.89e-02	1.43e+00	2.28e+03	2.24e-02	1.68e-02	9.23e-01	3.46e-02	2.02e+00	9.88e-03	2.33e+00	3.39e+03	2.87e-02	2.67e-02	3.72e-01	5.82e+02	1.16e-01	1.05e-01	1.33e+00	1.01e-02	3.01e+00	9.87e-02	1.81e+00	2.80e+03	3.25e-02
1.38e+03	1.76e-01	1.68e-01	8.48e-01	2.65e+03	7.95e-02	5.32e-02	3.06e+00	1.76e-01	-1.14e+00	3.25e-02	2.55e+00	3.59e+03	7.38e-02	7.29e-02	9.59e-02	4.42e+02	7.32e-01	7.09e-01	1.24e+00	5.12e-02	2.09e+00	6.66e-01	3.53e+00	1.62e+03	3.29e-02	3.59e-02	-4.87e-01	2.22e+03	4.29e-02	1.82e-02	3.60e+00	3.02e-02	2.44e-01	1.17e-02	3.57e-01	3.51e+03	2.78e-02	2.37e-02	7.07e-01	4.58e+02	1.28e-01	9.80e-02	3.18e+00	7.82e-03	3.01e+00	9.70e-02	3.00e+00	2.90e+03	6.98e-02
1.43e+03	1.47e-01	1.60e-01	-1.37e+00	2.60e+03	6.05e-02	5.57e-02	6.76e-01	1.67e-01	-3.20e+00	3.57e-02	7.19e-01	3.71e+03	8.00e-02	6.75e-02	1.43e+00	3.16e+02	8.42e-01	8.38e-01	2.38e-01	4.43e-02	3.76e+00	8.55e-01	-7.43e-01	1.67e+03	3.36e-02	3.31e-02	7.66e-02	2.16e+03	4.24e-02	1.97e-02	3.47e+00	2.63e-02	9.88e-01	1.37e-02	3.06e+00	3.64e+03	2.81e-02	2.10e-02	1.09e+00	3.34e+02	1.92e-01	1.72e-01	2.14e+00	5.93e-03	3.00e+00	1.49e-01	4.25e+00	3.00e+03	6.06e-02
1.48e+03	1.57e-01	1.53e-01	3.42e-01	2.55e+03	5.03e-02	5.82e-02	-1.14e+00	1.58e-01	-1.23e+00	3.90e-02	1.91e+00	3.84e+03	6.78e-02	6.25e-02	5.83e-01	1.90e+02	9.47e-01	9.84e-01	-2.10e+00	3.81e-02	2.94e+00	1.02e+00	-3.95e+00	1.73e+03	3.81e-02	3.05e-02	1.16e+00	2.11e+03	2.57e-02	2.14e-02	6.93e-01	2.28e-02	2.16e+00	1.61e-02	1.62e+00	3.76e+03	1.85e-02	1.87e-02	-2.29e-02	2.10e+02	4.19e-01	3.32e-01	6.24e+00	4.39e-03	1.95e+00	3.54e-01	4.54e+00	3.10e+03	1.68e-02
1.52e+03	1.46e-01	1.46e-01	-5.22e-03	2.50e+03	6.30e-02	6.10e-02	2.69e-01	1.50e-01	-1.53e+00	4.26e-02	2.04e+00	3.96e+03	5.89e-02	5.78e-02	1.17e-01	6.40e+01	1.00e+00	9.88e-01	6.85e-01	3.27e-02	2.54e+00	1.02e+00	-1.38e+00	1.79e+03	3.40e-02	2.82e-02	8.84e-01	2.05e+03	1.54e-02	2.32e-02	-1.18e+00	1.97e-02	1.99e+00	1.87e-02	2.61e+00	3.88e+03	2.31e-02	1.65e-02	1.27e+00	8.60e+01	8.21e-01	8.90e-01	-3.86e+00	3.28e-03	3.33e+00	8.08e-01	7.31e-01	3.20e+03	1.07e-01
1.57e+03	1.28e-01	1.40e-01	-1.25e+00	2.46e+03	6.77e-02	6.38e-02	5.09e-01	1.41e-01	-2.60e+00	4.64e-02	1.11e+00	nan	nan	nan	nan	nan	nan	nan	nan	nan	nan	nan	nan	1.84e+03	2.34e-02	2.60e-02	-4.23e-01	1.99e+03	3.67e-02	2.52e-02	1.63e+00	1.69e-02	8.73e-01	2.18e-02	2.09e+00	nan	nan	nan	nan	nan	nan	nan	nan	nan	nan	nan	nan	3.31e+03	5.85e-02
1.62e+03	1.65e-01	1.33e-01	3.32e+00	2.41e+03	6.41e-02	6.68e-02	-3.63e-01	1.33e-01	2.19e+00	5.06e-02	-4.19e-01	nan	nan	nan	nan	nan	nan	nan	nan	nan	nan	nan	nan	1.90e+03	3.69e-02	2.40e-02	2.10e+00	1.94e+03	2.80e-02	2.73e-02	1.17e-01	1.45e-02	3.44e+00	2.51e-02	1.82e+00	nan	nan	nan	nan	nan	nan	nan	nan	nan	nan	nan	nan	3.41e+03	1.11e-01
1.67e+03	1.18e-01	1.28e-01	-1.09e+00	2.36e+03	5.73e-02	6.99e-02	-1.87e+00	1.25e-01	-2.09e+00	5.50e-02	2.35e+00	nan	nan	nan	nan	nan	nan	nan	nan	nan	nan	nan	nan	1.96e+03	3.19e-02	2.21e-02	1.60e+00	1.88e+03	3.84e-02	2.96e-02	1.26e+00	1.23e-02	2.98e+00	2.89e-02	7.96e-01	nan	nan	nan	nan	nan	nan	nan	nan	nan	nan	nan	nan	3.51e+03	7.13e-02
1.72e+03	9.22e-02	1.22e-01	-3.28e+00	2.31e+03	8.19e-02	7.31e-02	1.18e+00	1.18e-01	-4.04e+00	5.96e-02	1.67e-01	nan	nan	nan	nan	nan	nan	nan	nan	nan	nan	nan	nan	2.01e+03	2.42e-02	2.04e-02	6.60e-01	1.83e+03	3.78e-02	3.20e-02	8.21e-01	1.04e-02	2.19e+00	3.31e-02	8.19e-01	nan	nan	nan	nan	nan	nan	nan	nan	nan	nan	nan	nan	3.61e+03	1.12e-01
1.76e+03	1.14e-01	1.16e-01	-2.45e-01	2.26e+03	7.04e-02	7.66e-02	-7.97e-01	1.10e-01	-8.38e-01	6.46e-02	1.40e+00	nan	nan	nan	nan	nan	nan	nan	nan	nan	nan	nan	nan	2.07e+03	1.71e-02	1.88e-02	-2.40e-01	1.77e+03	3.77e-02	3.47e-02	4.80e-01	8.80e-03	1.03e+00	3.77e-02	-5.33e-02	nan	nan	nan	nan	nan	nan	nan	nan	nan	nan	nan	nan	3.71e+03	8.64e-02
1.81e+03	1.13e-01	1.11e-01	2.11e-01	2.22e+03	8.36e-02	8.01e-02	5.05e-01	1.03e-01	-1.56e-01	6.98e-02	2.12e-02	nan	nan	nan	nan	nan	nan	nan	nan	nan	nan	nan	nan	2.12e+03	1.01e-02	1.73e-02	-1.18e+00	1.71e+03	3.56e-02	3.77e-02	-3.14e-01	7.39e-03	2.53e-01	4.27e-02	3.22e-01	nan	nan	nan	nan	nan	nan	nan	nan	nan	nan	nan	nan	3.81e+03	8.17e-02
1.86e+03	1.19e-01	1.06e-01	1.38e+00	2.17e+03	7.94e-02	8.39e-02	-6.28e-01	9.62e-02	1.23e+00	7.53e-02	5.41e-01	nan	nan	nan	nan	nan	nan	nan	nan	nan	nan	nan	nan	2.18e+03	1.22e-02	1.60e-02	-5.61e-01	1.66e+03	4.02e-02	4.08e-02	-9.58e-02	6.17e-03	7.02e-01	4.82e-02	-3.98e-01	nan	nan	nan	nan	nan	nan	nan	nan	nan	nan	nan	nan	3.91e+03	6.04e-02
1.91e+03	9.64e-02	1.02e-01	-6.53e-01	2.12e+03	8.88e-02	8.78e-02	1.30e-01	8.97e-02	-6.19e-01	8.11e-02	-3.25e-01	nan	nan	nan	nan	nan	nan	nan	nan	nan	nan	nan	nan	2.24e+03	2.45e-02	1.47e-02	1.67e+00	1.60e+03	3.86e-02	4.42e-02	-8.02e-01	5.12e-03	3.11e+00	5.41e-02	-1.53e+00	nan	nan	nan	nan	nan	nan	nan	nan	nan	nan	nan	nan	nan	nan
1.96e+03	7.32e-02	9.70e-02	-2.79e+00	2.07e+03	8.78e-02	9.19e-02	-5.06e-01	8.35e-02	-2.57e+00	8.72e-02	-2.22e-01	nan	nan	nan	nan	nan	nan	nan	nan	nan	nan	nan	nan	2.29e+03	2.15e-02	1.36e-02	1.26e+00	1.54e+03	4.63e-02	4.80e-02	-2.44e-01	4.25e-03	2.57e+00	6.05e-02	3.29e-01	nan	nan	nan	nan	nan	nan	nan	nan	nan	nan	nan	nan	nan	nan
2.00e+03	1.02e-01	9.27e-02	1.12e+00	2.02e+03	9.45e-02	9.62e-02	-1.92e-01	7.75e-02	1.52e+00	9.36e-02	-1.81e+00	nan	nan	nan	nan	nan	nan	nan	nan	nan	nan	nan	nan	2.35e+03	9.28e-04	1.26e-02	-1.93e+00	1.49e+03	4.65e-02	5.20e-02	-7.21e-01	2.88e-03	3.02e+00	6.73e-02	-1.37e+00	nan	nan	nan	nan	nan	nan	nan	nan	nan	nan	nan	nan	nan	nan
2.05e+03	8.69e-02	8.86e-02	-2.01e-01	1.98e+03	8.80e-02	1.01e-01	-1.54e+00	7.19e-02	3.92e-01	1.00e-01	-8.90e-01	nan	nan	nan	nan	nan	nan	nan	nan	nan	nan	nan	nan	2.41e+03	2.04e-02	1.16e-02	1.63e+00	1.43e+03	4.46e-02	5.64e-02	-1.66e+00	2.36e-03	2.07e-01	7.46e-02	-1.23e+00	nan	nan	nan	nan	nan	nan	nan	nan	nan	nan	nan	nan	nan	nan
2.10e+03	9.74e-02	8.46e-02	1.37e+00	1.93e+03	1.01e-01	1.05e-01	-4.53e-01	6.66e-02	2.03e+00	1.07e-01	-1.03e-01	nan	nan	nan	nan	nan	nan	nan	nan	nan	nan	nan	nan	2.46e+03	4.71e-03	1.07e-02	-1.07e+00	1.37e+03	6.43e-02	6.11e-02	4.19e-01	1.93e-03	4.00e+00	8.22e-02	-4.99e-01	nan	nan	nan	nan	nan	nan	nan	nan	nan	nan	nan	nan	nan	nan
2.15e+03	6.84e-02	8.09e-02	-1.63e+00	1.88e+03	1.15e-01	1.10e-01	5.43e-01	6.15e-02	-6.73e-01	1.15e-01	-1.70e+00	nan	nan	nan	nan	nan	nan	nan	nan	nan	nan	nan	nan	2.52e+03	2.70e-02	9.87e-03	2.87e+00	1.32e+03	5.87e-02	6.63e-02	-1.05e+00	1.58e-03	1.58e+00	9.02e-02	-2.31e+00	nan	nan	nan	nan	nan	nan	nan	nan	nan	nan	nan	nan	nan	nan
2.20e+03	8.43e-02	7.73e-02	8.54e-01	1.83e+03	1.10e-01	1.15e-01	-7.13e-01	5.67e-02	1.87e+00	1.22e-01	-2.93e-01	nan	nan	nan	nan	nan	nan	nan	nan	nan	nan	nan	nan	2.58e+03	1.09e-02	9.09e-03	3.48e-01	1.26e+03	6.65e-02	7.18e-02	-7.03e-01	1.28e-03	1.17e+00	9.85e-02	-9.64e-01	nan	nan	nan	nan	nan	nan	nan	nan	nan	nan	nan	nan	nan	nan
2.24e+03	6.44e-02	7.38e-02	-1.19e+00	1.78e+03	1.28e-01	1.21e-01	7.86e-01	5.22e-02	-5.73e-03	1.30e-01	-5.16e-01	nan	nan	nan	nan	nan	nan	nan	nan	nan	nan	nan	nan	2.63e+03	1.00e-02	8.40e-03	2.52e-01	1.20e+03	8.00e-02	7.79e-02	2.94e-01	1.03e-03	3.27e+00	1.07e-01	-2.99e+00	nan	nan	nan	nan	nan	nan	nan	nan	nan	nan	nan	nan	nan	nan
2.29e+03	5.83e-02	7.05e-02	-1.52e+00	1.74e+03	1.34e-01	1.26e-01	7.74e-01	4.80e-02	-2.54e-01	1.38e-01	-1.76e+00	nan	nan	nan	nan	nan	nan	nan	nan	nan	nan	nan	nan	2.69e+03	2.29e-02	7.75e-03	2.39e+00	1.15e+03	7.17e-02	8.44e-02	-1.49e+00	8.14e-04	2.00e+00	1.16e-01	-2.86e+00	nan	nan	nan	nan	nan	nan	nan	nan	nan	nan	nan	nan	nan	nan
2.34e+03	8.43e-02	6.73e-02	2.21e+00	1.69e+03	1.30e-01	1.32e-01	-2.79e-01	4.41e-02	3.61e+00	1.46e-01	-2.57e+00	nan	nan	nan	nan	nan	nan	nan	nan	nan	nan	nan	nan	2.75e+03	1.34e-02	7.16e-03	1.10e+00	1.09e+03	9.14e-02	9.15e-02	-1.17e-02	6.45e-04	2.31e+00	1.25e-01	-8.70e-01	nan	nan	nan	nan	nan	nan	nan	nan	nan	nan	nan	nan	nan	nan
2.39e+03	5.62e-02	6.43e-02	-1.09e+00	1.64e+03	1.30e-01	1.39e-01	-8.53e-01	4.04e-02	4.44e-01	1.55e-01	-1.39e+00	nan	nan	nan	nan	nan	nan	nan	nan	nan	nan	nan	nan	2.80e+03	1.59e-02	6.61e-03	1.53e+00	1.04e+03	8.48e-02	9.92e-02	-1.83e+00	5.12e-04	2.83e+00	1.34e-01	-3.97e+00	nan	nan	nan	nan	nan	nan	nan	nan	nan	nan	nan	nan	nan	nan
2.44e+03	6.52e-02	6.15e-02	5.57e-01	1.59e+03	1.50e-01	1.45e-01	5.12e-01	3.69e-02	2.33e+00	1.64e-01	-2.96e+00	nan	nan	nan	nan	nan	nan	nan	nan	nan	nan	nan	nan	2.86e+03	1.86e-02	6.10e-03	2.09e+00	9.79e+02	9.43e-02	1.08e-01	-1.66e+00	4.01e-04	8.82e-01	1.43e-01	-2.87e+00	nan	nan	nan	nan	nan	nan	nan	nan	nan	nan	nan	nan	nan	nan
2.48e+03	6.09e-02	5.87e-02	2.32e-01	1.54e+03	1.44e-01	1.52e-01	-8.42e-01	3.37e-02	1.56e+00	1.72e-01	-1.60e+00	nan	nan	nan	nan	nan	nan	nan	nan	nan	nan	nan	nan	2.91e+03	6.76e-03	5.62e-03	1.93e-01	9.23e+02	1.19e-01	1.17e-01	2.41e-01	3.08e-04	2.90e+00	1.52e-01	8.56e-01	nan	nan	nan	nan	nan	nan	nan	nan	nan	nan	nan	nan	nan	nan
2.53e+03	5.68e-02	5.61e-02	9.02e-02	1.50e+03	1.65e-01	1.59e-01	6.19e-01	3.07e-02	1.63e+00	1.82e-01	-1.75e+00	nan	nan	nan	nan	nan	nan	nan	nan	nan	nan	nan	nan	2.97e+03	1.67e-02	5.19e-03	2.20e+00	8.66e+02	1.04e-01	1.26e-01	-2.85e+00	1.47e-04	5.48e-01	1.61e-01	-1.92e+00	nan	nan	nan	nan	nan	nan	nan	nan	nan	nan	nan	nan	nan	nan
2.58e+03	4.09e-02	5.36e-02	-1.42e+00	1.45e+03	1.72e-01	1.66e-01	5.71e-01	2.80e-02	1.70e-02	1.91e-01	-1.15e+00	nan	nan	nan	nan	nan	nan	nan	nan	nan	nan	nan	nan	3.14e+03	4.74e-03	4.07e-03	1.06e-01	8.10e+02	1.20e-01	1.37e-01	-2.00e+00	1.06e-04	3.14e+00	1.70e-01	-2.84e+00	nan	nan	nan	nan	nan	nan	nan	nan	nan	nan	nan	nan	nan	nan
2.63e+03	4.64e-02	5.12e-02	-6.14e-01	1.40e+03	1.87e-01	1.74e-01	1.14e+00	2.54e-02	1.04e+00	2.00e-01	-1.91e+00	nan	nan	nan	nan	nan	nan	nan	nan	nan	nan	nan	nan	3.20e+03	2.19e-02	3.75e-03	2.76e+00	7.53e+02	1.61e-01	1.49e-01	1.39e+00	6.60e-05	1.26e+00	1.78e-01	-3.10e+00	nan	nan	nan	nan	nan	nan	nan	nan	nan	nan	nan	nan	nan	nan
2.68e+03	4.69e-02	4.89e-02	-2.48e-01	1.35e+03	1.86e-01	1.82e-01	3.50e-01	2.31e-02	1.33e+00	2.10e-01	-1.96e+00	nan	nan	nan	nan	nan	nan	nan	nan	nan	nan	nan	nan	3.31e+03	8.42e-03	3.20e-03	9.15e-01	6.97e+02	1.46e-01	1.61e-01	-1.77e+00	4.98e-05	1.68e+00	1.86e-01	-1.77e+00	nan	nan	nan	nan	nan	nan	nan	nan	nan	nan	nan	nan	nan	nan
2.72e+03	5.35e-02	4.68e-02	7.88e-01	1.30e+03	1.95e-01	1.91e-01	3.76e-01	2.09e-02	2.30e+00	2.19e-01	-5.03e-01	nan	nan	nan	nan	nan	nan	nan	nan	nan	nan	nan	nan	3.37e+03	9.95e-03	2.96e-03	1.34e+00	6.41e+02	1.47e-01	1.75e-01	-3.28e+00	2.66e-05	2.38e+00	1.93e-01	3.89e-01	nan	nan	nan	nan	nan	nan	nan	nan	nan	nan	nan	nan	nan	nan
2.77e+03	3.93e-02	4.47e-02	-7.47e-01	1.26e+03	2.22e-01	2.00e-01	2.05e+00	1.89e-02	1.04e+00	2.29e-01	-1.35e+00	nan	nan	nan	nan	nan	nan	nan	nan	nan	nan	nan	nan	3.48e+03	1.59e-02	2.52e-03	2.16e+00	5.84e+02	1.53e-01	1.89e-01	-4.29e+00	1.48e-05	2.18e-01	1.99e-01	4.48e+00	nan	nan	nan	nan	nan	nan	nan	nan	nan	nan	nan	nan	nan	nan
2.82e+03	4.74e-02	4.27e-02	7.72e-01	1.21e+03	2.22e-01	2.09e-01	1.22e+00	1.71e-02	2.86e+00	2.38e-01	-1.51e+00	nan	nan	nan	nan	nan	nan	nan	nan	nan	nan	nan	nan	3.59e+03	2.45e-03	2.15e-03	5.01e-02	5.28e+02	1.69e-01	2.05e-01	-3.59e+00	8.11e-06	1.94e+00	2.07e-01	5.91e+00	nan	nan	nan	nan	nan	nan	nan	nan	nan	nan	nan	nan	nan	nan
2.87e+03	3.19e-02	4.08e-02	-1.05e+00	1.16e+03	2.26e-01	2.19e-01	5.81e-01	1.54e-02	4.14e-01	2.46e-01	-2.92e+00	nan	nan	nan	nan	nan	nan	nan	nan	nan	nan	nan	nan	3.70e+03	1.51e-02	1.83e-03	1.84e+00	4.71e+02	1.97e-01	2.23e-01	-2.82e+00	5.96e-06	6.01e-01	2.25e-01	9.42e+00	nan	nan	nan	nan	nan	nan	nan	nan	nan	nan	nan	nan	nan	nan
2.92e+03	2.56e-02	3.89e-02	-1.95e+00	1.11e+03	2.23e-01	2.29e-01	-5.23e-01	1.38e-02	-1.89e-01	2.55e-01	-3.33e+00	nan	nan	nan	nan	nan	nan	nan	nan	nan	nan	nan	nan	3.76e+03	4.85e-03	1.68e-03	5.12e-01	4.15e+02	2.47e-01	2.41e-01	5.78e-01	4.37e-06	1.51e+00	2.84e-01	8.64e+00	nan	nan	nan	nan	nan	nan	nan	nan	nan	nan	nan	nan	nan	nan
2.96e+03	4.00e-02	3.72e-02	3.90e-01	1.06e+03	2.27e-01	2.40e-01	-1.18e+00	1.24e-02	2.03e+00	2.63e-01	-1.79e+00	nan	nan	nan	nan	nan	nan	nan	nan	nan	nan	nan	nan	3.82e+03	1.01e-02	1.55e-03	1.44e+00	3.58e+02	2.69e-01	2.61e-01	7.07e-01	nan	nan	4.40e-01	1.42e-01	nan	nan	nan	nan	nan	nan	nan	nan	nan	nan	nan	nan	nan	nan
3.01e+03	3.82e-02	3.55e-02	3.63e-01	1.02e+03	2.50e-01	2.51e-01	-6.88e-02	1.11e-02	1.91e+00	2.71e-01	-6.62e-01	nan	nan	nan	nan	nan	nan	nan	nan	nan	nan	nan	nan	3.93e+03	1.77e-02	1.32e-03	2.46e+00	3.02e+02	3.31e-01	2.83e-01	4.27e+00	nan	nan	6.90e-01	-1.01e+01	nan	nan	nan	nan	nan	nan	nan	nan	nan	nan	nan	nan	nan	nan
3.06e+03	4.14e-02	3.39e-02	1.01e+00	9.69e+02	2.70e-01	2.62e-01	5.94e-01	9.95e-03	2.47e+00	2.78e-01	1.12e-01	nan	nan	nan	nan	nan	nan	nan	nan	nan	nan	nan	nan	nan	nan	nan	nan	2.46e+02	3.80e-01	3.09e-01	6.46e+00	nan	nan	8.86e-01	6.50e+00	nan	nan	nan	nan	nan	nan	nan	nan	nan	nan	nan	nan	nan	nan
3.11e+03	2.35e-02	3.24e-02	-1.06e+00	9.21e+02	2.88e-01	2.75e-01	1.05e+00	8.87e-03	1.69e-01	2.82e-01	8.64e-01	nan	nan	nan	nan	nan	nan	nan	nan	nan	nan	nan	nan	nan	nan	nan	nan	1.89e+02	4.42e-01	3.65e-01	6.26e+00	nan	nan	8.51e-01	6.71e+00	nan	nan	nan	nan	nan	nan	nan	nan	nan	nan	nan	nan	nan	nan
3.15e+03	5.73e-02	3.10e-02	3.16e+00	8.73e+02	3.01e-01	2.87e-01	1.06e+00	7.89e-03	4.33e+00	2.82e-01	-6.75e-01	nan	nan	nan	nan	nan	nan	nan	nan	nan	nan	nan	nan	nan	nan	nan	nan	1.33e+02	5.58e-01	5.90e-01	-2.46e+00	nan	nan	nan	nan	nan	nan	nan	nan	nan	nan	nan	nan	nan	nan	nan	nan	nan	nan
3.20e+03	3.21e-02	2.96e-02	3.31e-01	8.25e+02	2.82e-01	3.00e-01	-1.55e+00	7.02e-03	1.55e+00	2.79e-01	3.08e+00	nan	nan	nan	nan	nan	nan	nan	nan	nan	nan	nan	nan	nan	nan	nan	nan	7.62e+01	1.00e+00	9.91e-01	5.11e-01	nan	nan	nan	nan	nan	nan	nan	nan	nan	nan	nan	nan	nan	nan	nan	nan	nan	nan
3.25e+03	3.25e-02	2.83e-02	6.10e-01	7.77e+02	3.27e-01	3.09e-01	1.43e+00	6.23e-03	1.86e+00	2.76e-01	2.94e+00	nan	nan	nan	nan	nan	nan	nan	nan	nan	nan	nan	nan	nan	nan	nan	nan	1.98e+01	9.59e-01	9.43e-01	9.80e-01	nan	nan	nan	nan	nan	nan	nan	nan	nan	nan	nan	nan	nan	nan	nan	nan	nan	nan
3.30e+03	3.78e-02	2.70e-02	1.63e+00	7.29e+02	3.22e-01	3.08e-01	1.05e+00	5.50e-03	2.86e+00	2.70e-01	-3.54e-01	nan	nan	nan	nan	nan	nan	nan	nan	nan	nan	nan	nan	nan	nan	nan	nan	nan	nan	nan	nan	nan	nan	nan	nan	nan	nan	nan	nan	nan	nan	nan	nan	nan	nan	nan	nan	nan	nan
3.35e+03	2.74e-02	2.58e-02	2.62e-01	6.81e+02	2.74e-01	3.06e-01	-2.78e+00	4.87e-03	1.47e+00	2.62e-01	1.90e-01	nan	nan	nan	nan	nan	nan	nan	nan	nan	nan	nan	nan	nan	nan	nan	nan	nan	nan	nan	nan	nan	nan	nan	nan	nan	nan	nan	nan	nan	nan	nan	nan	nan	nan	nan	nan	nan	nan
3.39e+03	1.60e-02	2.46e-02	-1.63e+00	6.33e+02	2.73e-01	2.99e-01	-2.11e+00	4.30e-03	-3.36e-01	2.46e-01	1.41e-01	nan	nan	nan	nan	nan	nan	nan	nan	nan	nan	nan	nan	nan	nan	nan	nan	nan	nan	nan	nan	nan	nan	nan	nan	nan	nan	nan	nan	nan	nan	nan	nan	nan	nan	nan	nan	nan	nan
3.44e+03	2.16e-02	2.35e-02	-3.21e-01	5.85e+02	2.56e-01	2.84e-01	-2.07e+00	3.79e-03	7.36e-01	2.23e-01	1.10e+00	nan	nan	nan	nan	nan	nan	nan	nan	nan	nan	nan	nan	nan	nan	nan	nan	nan	nan	nan	nan	nan	nan	nan	nan	nan	nan	nan	nan	nan	nan	nan	nan	nan	nan	nan	nan	nan	nan
3.49e+03	1.85e-02	2.25e-02	-5.33e-01	5.37e+02	2.46e-01	2.59e-01	-1.02e+00	3.32e-03	2.24e-01	1.97e-01	4.95e+00	nan	nan	nan	nan	nan	nan	nan	nan	nan	nan	nan	nan	nan	nan	nan	nan	nan	nan	nan	nan	nan	nan	nan	nan	nan	nan	nan	nan	nan	nan	nan	nan	nan	nan	nan	nan	nan	nan
3.54e+03	2.72e-02	2.15e-02	9.54e-01	4.89e+02	2.68e-01	2.26e-01	3.38e+00	2.93e-03	1.79e+00	1.72e-01	1.78e+00	nan	nan	nan	nan	nan	nan	nan	nan	nan	nan	nan	nan	nan	nan	nan	nan	nan	nan	nan	nan	nan	nan	nan	nan	nan	nan	nan	nan	nan	nan	nan	nan	nan	nan	nan	nan	nan	nan
3.59e+03	2.15e-02	2.05e-02	1.63e-01	4.41e+02	2.05e-01	1.90e-01	1.11e+00	2.55e-03	8.99e-01	1.46e-01	1.13e+00	nan	nan	nan	nan	nan	nan	nan	nan	nan	nan	nan	nan	nan	nan	nan	nan	nan	nan	nan	nan	nan	nan	nan	nan	nan	nan	nan	nan	nan	nan	nan	nan	nan	nan	nan	nan	nan	nan
3.63e+03	1.26e-02	1.96e-02	-7.72e-01	3.94e+02	1.69e-01	1.63e-01	5.09e-01	1.98e-03	1.77e+00	1.60e-01	-2.15e+00	nan	nan	nan	nan	nan	nan	nan	nan	nan	nan	nan	nan	nan	nan	nan	nan	nan	nan	nan	nan	nan	nan	nan	nan	nan	nan	nan	nan	nan	nan	nan	nan	nan	nan	nan	nan	nan	nan
3.68e+03	2.72e-02	1.87e-02	1.30e+00	3.46e+02	1.44e-01	1.57e-01	-1.15e+00	1.72e-03	-3.18e-02	1.74e-01	-1.74e+00	nan	nan	nan	nan	nan	nan	nan	nan	nan	nan	nan	nan	nan	nan	nan	nan	nan	nan	nan	nan	nan	nan	nan	nan	nan	nan	nan	nan	nan	nan	nan	nan	nan	nan	nan	nan	nan	nan
3.73e+03	1.52e-02	1.79e-02	-4.54e-01	2.98e+02	1.63e-01	1.87e-01	-2.06e+00	1.49e-03	1.36e+00	2.86e-01	1.89e+00	nan	nan	nan	nan	nan	nan	nan	nan	nan	nan	nan	nan	nan	nan	nan	nan	nan	nan	nan	nan	nan	nan	nan	nan	nan	nan	nan	nan	nan	nan	nan	nan	nan	nan	nan	nan	nan	nan
3.78e+03	2.28e-02	1.71e-02	1.02e+00	2.50e+02	3.21e-01	2.89e-01	2.25e+00	1.13e-03	-2.07e-01	4.27e-01	4.26e+00	nan	nan	nan	nan	nan	nan	nan	nan	nan	nan	nan	nan	nan	nan	nan	nan	nan	nan	nan	nan	nan	nan	nan	nan	nan	nan	nan	nan	nan	nan	nan	nan	nan	nan	nan	nan	nan	nan
3.87e+03	1.38e-02	1.56e-02	-3.40e-01	2.02e+02	5.03e-01	4.72e-01	1.92e+00	nan	nan	5.98e-01	2.92e+00	nan	nan	nan	nan	nan	nan	nan	nan	nan	nan	nan	nan	nan	nan	nan	nan	nan	nan	nan	nan	nan	nan	nan	nan	nan	nan	nan	nan	nan	nan	nan	nan	nan	nan	nan	nan	nan	nan
3.92e+03	8.29e-03	1.49e-02	-9.33e-01	1.54e+02	6.56e-01	6.67e-01	-6.07e-01	nan	nan	7.93e-01	1.37e+00	nan	nan	nan	nan	nan	nan	nan	nan	nan	nan	nan	nan	nan	nan	nan	nan	nan	nan	nan	nan	nan	nan	nan	nan	nan	nan	nan	nan	nan	nan	nan	nan	nan	nan	nan	nan	nan	nan
3.97e+03	4.20e-03	1.42e-02	-1.58e+00	1.06e+02	8.26e-01	8.38e-01	-5.55e-01	nan	nan	9.86e-01	-9.81e-01	nan	nan	nan	nan	nan	nan	nan	nan	nan	nan	nan	nan	nan	nan	nan	nan	nan	nan	nan	nan	nan	nan	nan	nan	nan	nan	nan	nan	nan	nan	nan	nan	nan	nan	nan	nan	nan	nan
nan	nan	nan	nan	5.79e+01	9.64e-01	9.77e-01	-5.61e-01	nan	nan	1.07e+00	-3.25e+00	nan	nan	nan	nan	nan	nan	nan	nan	nan	nan	nan	nan	nan	nan	nan	nan	nan	nan	nan	nan	nan	nan	nan	nan	nan	nan	nan	nan	nan	nan	nan	nan	nan	nan	nan	nan	nan	nan
nan	nan	nan	nan	9.90e+00	1.00e+00	1.03e+00	-1.62e+00	nan	nan	nan	nan	nan	nan	nan	nan	nan	nan	nan	nan	nan	nan	nan	nan	nan	nan	nan	nan	nan	nan	nan	nan	nan	nan	nan	nan	nan	nan	nan	nan	nan	nan	nan	nan	nan	nan	nan	nan	nan	nan
[truncated: 106 more columns]
