# Supplementary material for: Little red dots as young supermassive black holes in dense ionized cocoons
Source: Nature. 2026 Jan 14;649(8097):574–9. doi: 10.1038/s41586-025-09900-4 (PMC12804088; doi:10.1038/s41586-025-09900-4)
Supplement: Supplementary file 8 — Source Data Extended Data Fig. 4 [file 41586_2025_9900_MOESM8_ESM.csv]

Object	SNR_Object	Delta_ChiSquared_GaussExp
A	30.9	534.5
B	19.5	565.3
C	19.1	644.4
D	14.1	369.5
E	11.4	154.7
F	9.2	208.3
G	7.7	-19.0
H	7.2	81.1
I	5.5	17.7
J	5.4	55.6
K	5.3	46.5
L	5.2	54.1
S	8.3	134.8
