# Supplementary material for: Little red dots as young supermassive black holes in dense ionized cocoons
Source: Nature. 2026 Jan 14;649(8097):574–9. doi: 10.1038/s41586-025-09900-4 (PMC12804088; doi:10.1038/s41586-025-09900-4)
Supplement: Supplementary file 9 — Source Data Extended Data Fig. 5 [file 41586_2025_9900_MOESM9_ESM.csv]

Object	Delta_BIC_Gauss	Delta_BIC_DoubleGauss	Delta_BIC_Lorentz	Delta_BIC_Exp	Delta_BIC_Fiducial
L	-40.41	-10.21	-0.8	-1.76	-3.24
K	-33.22	-8.49	-7.92	-0.8	-2.71
J	-66.69	-0.8	-64.48	-26.98	-10.39
I	-12.66	-8.57	-6.84	-0.8	-9.28
H	-59.8	-21.36	-0.8	-1.88	-4.41
G	-0.8	-12.62	-14.97	-13.6	-10.29
Stack	-96.42	-15.09	-44.95	-0.9	-0.8
F	-149.14	-26.41	-21.08	-1.19	-0.8
E	-110.49	-19.54	-11.72	-0.8	-11.34
D	-263.95	-14.61	-23.34	-0.8	-6.71
C	-585.81	-70.49	-123.66	-125.51	-0.8
B	-425.17	-0.8	-17.33	-21.41	-9.16
A	-381.82	-16.9	-65.88	-0.8	-12.49
