# Supplementary material for: Little red dots as young supermassive black holes in dense ionized cocoons
Source: Nature. 2026 Jan 14;649(8097):574–9. doi: 10.1038/s41586-025-09900-4 (PMC12804088; doi:10.1038/s41586-025-09900-4)
Supplement: Supplementary file 10 — Source Data Extended Data Fig. 7 [file 41586_2025_9900_MOESM10_ESM.csv]

Letter	Ne_density_1e24
A	1.78
B	4.17
C	1.32
D	1.79
E	1.95
F	1.46
G	0.00
H	1.54
I	1.12
J	1.42
K	1.35
L	1.41
S	0.73
	0.59
	1.04
	1.38
	0.27
	1.03
	0.92
	1.12
	1.83
	0.61
	0.51
	1.26
	0.14
	0.49
	1.56
	0.01
	0.54
	0.47
